# Supplementary material for: A Machine-Learning-Based Approach to Prediction of Biogeographic Ancestry within Europe
Source: Int J Mol Sci. 2023 Oct 11;24(20):15095. doi: 10.3390/ijms242015095 (PMC10606184; doi:10.3390/ijms242015095)
Supplement: Supplementary file 1 [file ijms-24-15095-s001.zip]

Archive with 1 entries (1 files):
- ijms-2623226-supplementary.csv
