# Supplementary material for: A Machine-Learning-Based Approach to Prediction of Biogeographic Ancestry within Europe
Source: Int J Mol Sci. 2023 Oct 11;24(20):15095. doi: 10.3390/ijms242015095 (PMC10606184; doi:10.3390/ijms242015095)
Supplement: Supplementary file 1 [file ijms-24-15095-s001.zip › ijms-2623226-supplementary.csv]

index	chromosome	position	genotype	not_slavs_freq	poles_freq	serbs_freq	russians_freq	not_slavs_distinctivness	poles_distinctivness	serbs_distinctivness	russians_distinctivness
20	chr13	19021223	C/C	1.020408163265306	0.0	0.0	0.0	1.0	0.0	0.0	0.0
86	chr13	19043558	C/C	1.020408163265306	0.0	0.0	0.0	1.0	0.0	0.0	0.0
126	chr13	19058567	A/A	1.020408163265306	0.0	0.0	0.0	1.0	0.0	0.0	0.0
296	chr13	19159993	C/C	1.020408163265306	0.0	0.0	0.0	1.0	0.0	0.0	0.0
309	chr13	19167544	G/G	1.020408163265306	0.0	0.0	0.0	1.0	0.0	0.0	0.0
336	chr13	19171165	T/T	1.020408163265306	0.0	0.0	0.0	1.0	0.0	0.0	0.0
396	chr13	19186155	A/A	1.020408163265306	0.0	0.0	0.0	1.0	0.0	0.0	0.0
405	chr13	19189281	G/G	1.020408163265306	0.0	0.0	0.0	1.0	0.0	0.0	0.0
437	chr13	19197094	G/G	1.020408163265306	0.0	0.0	0.0	1.0	0.0	0.0	0.0
454	chr13	19198562	C/C	1.020408163265306	0.0	0.0	0.0	1.0	0.0	0.0	0.0
455	chr13	19198770	C/C	1.020408163265306	0.0	0.0	0.0	1.0	0.0	0.0	0.0
526	chr13	19205877	C/C	1.020408163265306	0.0	0.0	0.0	1.0	0.0	0.0	0.0
551	chr13	19209455	A/A	1.020408163265306	0.0	0.0	0.0	1.0	0.0	0.0	0.0
595	chr13	19214913	T/T	1.020408163265306	0.0	0.0	0.0	1.0	0.0	0.0	0.0
632	chr13	19217768	T/T	1.020408163265306	0.0	0.0	0.0	1.0	0.0	0.0	0.0
637	chr13	19218634	G/G	1.020408163265306	0.0	0.0	0.0	1.0	0.0	0.0	0.0
650	chr13	19220137	G/G	1.020408163265306	0.0	0.0	0.0	1.0	0.0	0.0	0.0
666	chr13	19223885	T/T	1.020408163265306	0.0	0.0	0.0	1.0	0.0	0.0	0.0
687	chr13	19228313	G/G	1.020408163265306	0.0	0.0	0.0	1.0	0.0	0.0	0.0
735	chr13	19240484	C/C	1.020408163265306	0.0	0.0	0.0	1.0	0.0	0.0	0.0
759	chr13	19245009	A/A	1.020408163265306	0.0	0.0	0.0	1.0	0.0	0.0	0.0
767	chr13	19247611	C/C	1.020408163265306	0.0	0.0	0.0	1.0	0.0	0.0	0.0
770	chr13	19248059	G/G	1.020408163265306	0.0	0.0	0.0	1.0	0.0	0.0	0.0
791	chr13	19252235	G/G	1.020408163265306	0.0	0.0	0.0	1.0	0.0	0.0	0.0
794	chr13	19252666	A/A	1.020408163265306	0.0	0.0	0.0	1.0	0.0	0.0	0.0
809	chr13	19254916	C/C	1.020408163265306	0.0	0.0	0.0	1.0	0.0	0.0	0.0
825	chr13	19257568	C/C	1.020408163265306	0.0	0.0	0.0	1.0	0.0	0.0	0.0
826	chr13	19258193	T/T	1.020408163265306	0.0	0.0	0.0	1.0	0.0	0.0	0.0
843	chr13	19260634	A/A	1.020408163265306	0.0	0.0	0.0	1.0	0.0	0.0	0.0
1016	chr13	19289070	T/T	1.020408163265306	0.0	0.0	0.0	1.0	0.0	0.0	0.0
1100	chr13	19299523	T/T	1.020408163265306	0.0	0.0	0.0	1.0	0.0	0.0	0.0
1105	chr13	19300096	G/G	1.020408163265306	0.0	0.0	0.0	1.0	0.0	0.0	0.0
1110	chr13	19300177	C/C	1.020408163265306	0.0	0.0	0.0	1.0	0.0	0.0	0.0
1129	chr13	19302640	T/T	1.020408163265306	0.0	0.0	0.0	1.0	0.0	0.0	0.0
1189	chr13	19313086	G/G	1.020408163265306	0.0	0.0	0.0	1.0	0.0	0.0	0.0
1237	chr13	19317581	G/G	1.020408163265306	0.0	0.0	0.0	1.0	0.0	0.0	0.0
1278	chr13	19320631	C/C	1.020408163265306	0.0	0.0	0.0	1.0	0.0	0.0	0.0
1298	chr13	19322246	C/C	1.020408163265306	0.0	0.0	0.0	1.0	0.0	0.0	0.0
1303	chr13	19323318	A/A	1.020408163265306	0.0	0.0	0.0	1.0	0.0	0.0	0.0
1331	chr13	19326404	T/T	1.020408163265306	0.0	0.0	0.0	1.0	0.0	0.0	0.0
1355	chr13	19329128	C/C	1.020408163265306	0.0	0.0	0.0	1.0	0.0	0.0	0.0
1386	chr13	19330945	G/G	1.020408163265306	0.0	0.0	0.0	1.0	0.0	0.0	0.0
1438	chr13	19337692	G/G	1.020408163265306	0.0	0.0	0.0	1.0	0.0	0.0	0.0
1463	chr13	19355773	C/C	1.020408163265306	0.0	0.0	0.0	1.0	0.0	0.0	0.0
1470	chr13	19357822	G/G	1.020408163265306	0.0	0.0	0.0	1.0	0.0	0.0	0.0
1539	chr13	19369705	T/T	1.020408163265306	0.0	0.0	0.0	1.0	0.0	0.0	0.0
1552	chr13	19377360	G/G	1.020408163265306	0.0	0.0	0.0	1.0	0.0	0.0	0.0
1578	chr13	19382688	G/G	1.020408163265306	0.0	0.0	0.0	1.0	0.0	0.0	0.0
1609	chr13	19383726	T/T	1.020408163265306	0.0	0.0	0.0	1.0	0.0	0.0	0.0
1610	chr13	19383729	A/A	1.020408163265306	0.0	0.0	0.0	1.0	0.0	0.0	0.0
1623	chr13	19385008	G/G	1.020408163265306	0.0	0.0	0.0	1.0	0.0	0.0	0.0
1646	chr13	19392583	C/C	1.020408163265306	0.0	0.0	0.0	1.0	0.0	0.0	0.0
1830	chr13	19417886	T/T	1.020408163265306	0.0	0.0	0.0	1.0	0.0	0.0	0.0
1835	chr13	19419847	C/C	1.020408163265306	0.0	0.0	0.0	1.0	0.0	0.0	0.0
1838	chr13	19421421	C/C	1.020408163265306	0.0	0.0	0.0	1.0	0.0	0.0	0.0
1851	chr13	19424690	G/G	1.020408163265306	0.0	0.0	0.0	1.0	0.0	0.0	0.0
1892	chr13	19428871	A/A	1.020408163265306	0.0	0.0	0.0	1.0	0.0	0.0	0.0
1893	chr13	19428875	A/A	1.020408163265306	0.0	0.0	0.0	1.0	0.0	0.0	0.0
1948	chr13	19436119	T/T	1.020408163265306	0.0	0.0	0.0	1.0	0.0	0.0	0.0
1989	chr13	19447571	G/G	1.020408163265306	0.0	0.0	0.0	1.0	0.0	0.0	0.0
1990	chr13	19449057	C/C	1.020408163265306	0.0	0.0	0.0	1.0	0.0	0.0	0.0
1991	chr13	19449461	A/A	1.020408163265306	0.0	0.0	0.0	1.0	0.0	0.0	0.0
2008	chr13	19451159	A/A	1.020408163265306	0.0	0.0	0.0	1.0	0.0	0.0	0.0
2119	chr13	19467294	G/G	1.020408163265306	0.0	0.0	0.0	1.0	0.0	0.0	0.0
2163	chr13	19469871	C/C	1.020408163265306	0.0	0.0	0.0	1.0	0.0	0.0	0.0
2188	chr13	19473643	C/C	1.020408163265306	0.0	0.0	0.0	1.0	0.0	0.0	0.0
2580	chr13	19514896	C/C	1.020408163265306	0.0	0.0	0.0	1.0	0.0	0.0	0.0
2613	chr13	19518240	G/G	1.020408163265306	0.0	0.0	0.0	1.0	0.0	0.0	0.0
2684	chr13	19525886	C/C	1.020408163265306	0.0	0.0	0.0	1.0	0.0	0.0	0.0
2697	chr13	19527131	G/G	1.020408163265306	0.0	0.0	0.0	1.0	0.0	0.0	0.0
2872	chr13	19549161	C/C	1.020408163265306	0.0	0.0	0.0	1.0	0.0	0.0	0.0
3340	chr13	19600095	G/G	1.020408163265306	0.0	0.0	0.0	1.0	0.0	0.0	0.0
3471	chr13	19614913	T/T	1.020408163265306	0.0	0.0	0.0	1.0	0.0	0.0	0.0
3665	chr13	19635606	C/C	1.020408163265306	0.0	0.0	0.0	1.0	0.0	0.0	0.0
3715	chr13	19641961	C/C	1.020408163265306	0.0	0.0	0.0	1.0	0.0	0.0	0.0
3716	chr13	19642072	A/A	1.020408163265306	0.0	0.0	0.0	1.0	0.0	0.0	0.0
3728	chr13	19643028	G/G	1.020408163265306	0.0	0.0	0.0	1.0	0.0	0.0	0.0
3729	chr13	19643305	C/C	1.020408163265306	0.0	0.0	0.0	1.0	0.0	0.0	0.0
3740	chr13	19643945	C/C	1.020408163265306	0.0	0.0	0.0	1.0	0.0	0.0	0.0
3741	chr13	19644080	C/C	1.020408163265306	0.0	0.0	0.0	1.0	0.0	0.0	0.0
3742	chr13	19644113	T/T	1.020408163265306	0.0	0.0	0.0	1.0	0.0	0.0	0.0
3743	chr13	19644422	C/C	1.020408163265306	0.0	0.0	0.0	1.0	0.0	0.0	0.0
3752	chr13	19645421	C/C	1.020408163265306	0.0	0.0	0.0	1.0	0.0	0.0	0.0
3771	chr13	19645931	G/G	1.020408163265306	0.0	0.0	0.0	1.0	0.0	0.0	0.0
3772	chr13	19645995	C/C	1.020408163265306	0.0	0.0	0.0	1.0	0.0	0.0	0.0
3779	chr13	19646013	C/C	1.020408163265306	0.0	0.0	0.0	1.0	0.0	0.0	0.0
3780	chr13	19646023	A/A	1.020408163265306	0.0	0.0	0.0	1.0	0.0	0.0	0.0
3781	chr13	19646032	C/C	1.020408163265306	0.0	0.0	0.0	1.0	0.0	0.0	0.0
3782	chr13	19646064	C/C	1.020408163265306	0.0	0.0	0.0	1.0	0.0	0.0	0.0
3791	chr13	19646598	C/C	1.020408163265306	0.0	0.0	0.0	1.0	0.0	0.0	0.0
3792	chr13	19646782	G/G	1.020408163265306	0.0	0.0	0.0	1.0	0.0	0.0	0.0
3793	chr13	19646962	A/A	1.020408163265306	0.0	0.0	0.0	1.0	0.0	0.0	0.0
3800	chr13	19648194	G/G	1.020408163265306	0.0	0.0	0.0	1.0	0.0	0.0	0.0
3801	chr13	19648326	G/G	1.020408163265306	0.0	0.0	0.0	1.0	0.0	0.0	0.0
3802	chr13	19648366	G/G	1.020408163265306	0.0	0.0	0.0	1.0	0.0	0.0	0.0
3807	chr13	19648561	C/C	1.020408163265306	0.0	0.0	0.0	1.0	0.0	0.0	0.0
3808	chr13	19649174	A/A	1.020408163265306	0.0	0.0	0.0	1.0	0.0	0.0	0.0
3829	chr13	19650337	C/C	1.020408163265306	0.0	0.0	0.0	1.0	0.0	0.0	0.0
3830	chr13	19650357	T/T	1.020408163265306	0.0	0.0	0.0	1.0	0.0	0.0	0.0
3835	chr13	19650582	C/C	1.020408163265306	0.0	0.0	0.0	1.0	0.0	0.0	0.0
3844	chr13	19650671	G/G	1.020408163265306	0.0	0.0	0.0	1.0	0.0	0.0	0.0
3849	chr13	19651051	G/G	1.020408163265306	0.0	0.0	0.0	1.0	0.0	0.0	0.0
3854	chr13	19651183	G/G	1.020408163265306	0.0	0.0	0.0	1.0	0.0	0.0	0.0
3859	chr13	19651488	G/G	1.020408163265306	0.0	0.0	0.0	1.0	0.0	0.0	0.0
3860	chr13	19651734	G/G	1.020408163265306	0.0	0.0	0.0	1.0	0.0	0.0	0.0
3928	chr13	19659752	T/T	1.020408163265306	0.0	0.0	0.0	1.0	0.0	0.0	0.0
3965	chr13	19663795	G/G	1.020408163265306	0.0	0.0	0.0	1.0	0.0	0.0	0.0
4114	chr13	19690517	G/G	1.020408163265306	0.0	0.0	0.0	1.0	0.0	0.0	0.0
4526	chr13	19720124	G/G	1.020408163265306	0.0	0.0	0.0	1.0	0.0	0.0	0.0
4590	chr13	19725266	G/G	1.020408163265306	0.0	0.0	0.0	1.0	0.0	0.0	0.0
4595	chr13	19725770	C/C	1.020408163265306	0.0	0.0	0.0	1.0	0.0	0.0	0.0
4664	chr13	19729840	G/G	1.020408163265306	0.0	0.0	0.0	1.0	0.0	0.0	0.0
4680	chr13	19731924	A/A	1.020408163265306	0.0	0.0	0.0	1.0	0.0	0.0	0.0
4733	chr13	19734285	G/G	1.020408163265306	0.0	0.0	0.0	1.0	0.0	0.0	0.0
4752	chr13	19735190	T/T	1.020408163265306	0.0	0.0	0.0	1.0	0.0	0.0	0.0
4764	chr13	19736675	G/G	1.020408163265306	0.0	0.0	0.0	1.0	0.0	0.0	0.0
4835	chr13	19744133	C/C	1.020408163265306	0.0	0.0	0.0	1.0	0.0	0.0	0.0
4905	chr13	19748001	C/C	1.020408163265306	0.0	0.0	0.0	1.0	0.0	0.0	0.0
4948	chr13	19751973	G/G	1.020408163265306	0.0	0.0	0.0	1.0	0.0	0.0	0.0
5123	chr13	19761119	G/G	1.020408163265306	0.0	0.0	0.0	1.0	0.0	0.0	0.0
5155	chr13	19762641	C/C	1.020408163265306	0.0	0.0	0.0	1.0	0.0	0.0	0.0
5174	chr13	19766920	G/G	1.020408163265306	0.0	0.0	0.0	1.0	0.0	0.0	0.0
5227	chr13	19772170	G/G	1.020408163265306	0.0	0.0	0.0	1.0	0.0	0.0	0.0
6189	chr13	19854498	G/G	1.020408163265306	0.0	0.0	0.0	1.0	0.0	0.0	0.0
6206	chr13	19856040	C/C	1.020408163265306	0.0	0.0	0.0	1.0	0.0	0.0	0.0
6213	chr13	19858373	C/C	1.020408163265306	0.0	0.0	0.0	1.0	0.0	0.0	0.0
6216	chr13	19858410	C/C	1.020408163265306	0.0	0.0	0.0	1.0	0.0	0.0	0.0
6247	chr13	19863139	G/G	1.020408163265306	0.0	0.0	0.0	1.0	0.0	0.0	0.0
6268	chr13	19864730	C/C	1.020408163265306	0.0	0.0	0.0	1.0	0.0	0.0	0.0
6275	chr13	19865302	C/C	1.020408163265306	0.0	0.0	0.0	1.0	0.0	0.0	0.0
6276	chr13	19868051	T/T	1.020408163265306	0.0	0.0	0.0	1.0	0.0	0.0	0.0
6296	chr13	19870544	A/A	1.020408163265306	0.0	0.0	0.0	1.0	0.0	0.0	0.0
6305	chr13	19872043	G/G	1.020408163265306	0.0	0.0	0.0	1.0	0.0	0.0	0.0
6306	chr13	19872201	C/C	1.020408163265306	0.0	0.0	0.0	1.0	0.0	0.0	0.0
6307	chr13	19872655	C/C	1.020408163265306	0.0	0.0	0.0	1.0	0.0	0.0	0.0
6332	chr13	19874645	A/A	1.020408163265306	0.0	0.0	0.0	1.0	0.0	0.0	0.0
6337	chr13	19875169	A/A	1.020408163265306	0.0	0.0	0.0	1.0	0.0	0.0	0.0
6350	chr13	19875971	A/A	1.020408163265306	0.0	0.0	0.0	1.0	0.0	0.0	0.0
6363	chr13	19877350	G/G	1.020408163265306	0.0	0.0	0.0	1.0	0.0	0.0	0.0
6446	chr13	19881368	C/C	1.020408163265306	0.0	0.0	0.0	1.0	0.0	0.0	0.0
6459	chr13	19882599	C/C	1.020408163265306	0.0	0.0	0.0	1.0	0.0	0.0	0.0
6460	chr13	19883162	G/G	1.020408163265306	0.0	0.0	0.0	1.0	0.0	0.0	0.0
6485	chr13	19885951	A/A	1.020408163265306	0.0	0.0	0.0	1.0	0.0	0.0	0.0
6498	chr13	19887190	G/G	1.020408163265306	0.0	0.0	0.0	1.0	0.0	0.0	0.0
6539	chr13	19895033	T/T	1.020408163265306	0.0	0.0	0.0	1.0	0.0	0.0	0.0
6556	chr13	19895677	C/C	1.020408163265306	0.0	0.0	0.0	1.0	0.0	0.0	0.0
6561	chr13	19895826	T/T	1.020408163265306	0.0	0.0	0.0	1.0	0.0	0.0	0.0
6570	chr13	19896537	T/T	1.020408163265306	0.0	0.0	0.0	1.0	0.0	0.0	0.0
6583	chr13	19896949	T/T	1.020408163265306	0.0	0.0	0.0	1.0	0.0	0.0	0.0
6584	chr13	19897067	T/T	1.020408163265306	0.0	0.0	0.0	1.0	0.0	0.0	0.0
6613	chr13	19902822	A/A	1.020408163265306	0.0	0.0	0.0	1.0	0.0	0.0	0.0
6618	chr13	19903947	G/G	1.020408163265306	0.0	0.0	0.0	1.0	0.0	0.0	0.0
6619	chr13	19903948	G/G	1.020408163265306	0.0	0.0	0.0	1.0	0.0	0.0	0.0
6624	chr13	19904418	C/C	1.020408163265306	0.0	0.0	0.0	1.0	0.0	0.0	0.0
6625	chr13	19904828	A/A	1.020408163265306	0.0	0.0	0.0	1.0	0.0	0.0	0.0
6626	chr13	19904830	A/A	1.020408163265306	0.0	0.0	0.0	1.0	0.0	0.0	0.0
6627	chr13	19906073	T/T	1.020408163265306	0.0	0.0	0.0	1.0	0.0	0.0	0.0
6628	chr13	19906190	T/T	1.020408163265306	0.0	0.0	0.0	1.0	0.0	0.0	0.0
6629	chr13	19906477	G/G	1.020408163265306	0.0	0.0	0.0	1.0	0.0	0.0	0.0
6634	chr13	19907715	G/G	1.020408163265306	0.0	0.0	0.0	1.0	0.0	0.0	0.0
6635	chr13	19907871	T/T	1.020408163265306	0.0	0.0	0.0	1.0	0.0	0.0	0.0
6636	chr13	19908194	G/G	1.020408163265306	0.0	0.0	0.0	1.0	0.0	0.0	0.0
6644	chr13	19909099	A/A	1.020408163265306	0.0	0.0	0.0	1.0	0.0	0.0	0.0
6656	chr13	19909277	A/A	1.020408163265306	0.0	0.0	0.0	1.0	0.0	0.0	0.0
6657	chr13	19909468	C/C	1.020408163265306	0.0	0.0	0.0	1.0	0.0	0.0	0.0
6658	chr13	19909765	G/G	1.020408163265306	0.0	0.0	0.0	1.0	0.0	0.0	0.0
6669	chr13	19910301	C/C	1.020408163265306	0.0	0.0	0.0	1.0	0.0	0.0	0.0
6670	chr13	19910451	T/T	1.020408163265306	0.0	0.0	0.0	1.0	0.0	0.0	0.0
6671	chr13	19910456	A/A	1.020408163265306	0.0	0.0	0.0	1.0	0.0	0.0	0.0
6672	chr13	19910899	C/C	1.020408163265306	0.0	0.0	0.0	1.0	0.0	0.0	0.0
6673	chr13	19911015	T/T	1.020408163265306	0.0	0.0	0.0	1.0	0.0	0.0	0.0
6678	chr13	19912523	C/C	1.020408163265306	0.0	0.0	0.0	1.0	0.0	0.0	0.0
6679	chr13	19912539	G/G	1.020408163265306	0.0	0.0	0.0	1.0	0.0	0.0	0.0
6680	chr13	19912679	G/G	1.020408163265306	0.0	0.0	0.0	1.0	0.0	0.0	0.0
6681	chr13	19913020	C/C	1.020408163265306	0.0	0.0	0.0	1.0	0.0	0.0	0.0
6682	chr13	19913341	G/G	1.020408163265306	0.0	0.0	0.0	1.0	0.0	0.0	0.0
6683	chr13	19914056	C/C	1.020408163265306	0.0	0.0	0.0	1.0	0.0	0.0	0.0
6692	chr13	19914949	C/C	1.020408163265306	0.0	0.0	0.0	1.0	0.0	0.0	0.0
6693	chr13	19914957	C/C	1.020408163265306	0.0	0.0	0.0	1.0	0.0	0.0	0.0
6694	chr13	19914987	A/A	1.020408163265306	0.0	0.0	0.0	1.0	0.0	0.0	0.0
6703	chr13	19917089	T/T	1.020408163265306	0.0	0.0	0.0	1.0	0.0	0.0	0.0
6708	chr13	19917388	C/C	1.020408163265306	0.0	0.0	0.0	1.0	0.0	0.0	0.0
6758	chr13	19920120	G/G	1.020408163265306	0.0	0.0	0.0	1.0	0.0	0.0	0.0
6806	chr13	19922464	G/G	1.020408163265306	0.0	0.0	0.0	1.0	0.0	0.0	0.0
6838	chr13	19924014	C/C	1.020408163265306	0.0	0.0	0.0	1.0	0.0	0.0	0.0
6847	chr13	19924466	C/C	1.020408163265306	0.0	0.0	0.0	1.0	0.0	0.0	0.0
6920	chr13	19931161	C/C	1.020408163265306	0.0	0.0	0.0	1.0	0.0	0.0	0.0
7533	chr13	19956615	G/G	1.020408163265306	0.0	0.0	0.0	1.0	0.0	0.0	0.0
7616	chr13	19960133	C/C	1.020408163265306	0.0	0.0	0.0	1.0	0.0	0.0	0.0
7828	chr13	19970960	G/G	1.020408163265306	0.0	0.0	0.0	1.0	0.0	0.0	0.0
7938	chr13	19982145	A/A	1.020408163265306	0.0	0.0	0.0	1.0	0.0	0.0	0.0
8045	chr13	19993272	A/A	1.020408163265306	0.0	0.0	0.0	1.0	0.0	0.0	0.0
8056	chr13	19996885	T/T	1.020408163265306	0.0	0.0	0.0	1.0	0.0	0.0	0.0
8094	chr13	20003029	T/T	1.020408163265306	0.0	0.0	0.0	1.0	0.0	0.0	0.0
8102	chr13	20004798	T/T	1.020408163265306	0.0	0.0	0.0	1.0	0.0	0.0	0.0
8105	chr13	20005192	A/A	1.020408163265306	0.0	0.0	0.0	1.0	0.0	0.0	0.0
8126	chr13	20011903	T/T	1.020408163265306	0.0	0.0	0.0	1.0	0.0	0.0	0.0
8131	chr13	20012283	C/C	1.020408163265306	0.0	0.0	0.0	1.0	0.0	0.0	0.0
8152	chr13	20019985	G/G	1.020408163265306	0.0	0.0	0.0	1.0	0.0	0.0	0.0
8157	chr13	20021685	T/T	1.020408163265306	0.0	0.0	0.0	1.0	0.0	0.0	0.0
8190	chr13	20028360	T/T	1.020408163265306	0.0	0.0	0.0	1.0	0.0	0.0	0.0
8197	chr13	20030904	G/G	1.020408163265306	0.0	0.0	0.0	1.0	0.0	0.0	0.0
8202	chr13	20031565	G/G	1.020408163265306	0.0	0.0	0.0	1.0	0.0	0.0	0.0
8203	chr13	20031612	G/G	1.020408163265306	0.0	0.0	0.0	1.0	0.0	0.0	0.0
8210	chr13	20034723	T/T	1.020408163265306	0.0	0.0	0.0	1.0	0.0	0.0	0.0
8215	chr13	20036310	T/T	1.020408163265306	0.0	0.0	0.0	1.0	0.0	0.0	0.0
8224	chr13	20037250	A/A	1.020408163265306	0.0	0.0	0.0	1.0	0.0	0.0	0.0
8236	chr13	20039289	T/T	1.020408163265306	0.0	0.0	0.0	1.0	0.0	0.0	0.0
8255	chr13	20041563	T/T	1.020408163265306	0.0	0.0	0.0	1.0	0.0	0.0	0.0
8256	chr13	20044338	T/T	1.020408163265306	0.0	0.0	0.0	1.0	0.0	0.0	0.0
8283	chr13	20059408	G/G	1.020408163265306	0.0	0.0	0.0	1.0	0.0	0.0	0.0
8284	chr13	20060454	A/A	1.020408163265306	0.0	0.0	0.0	1.0	0.0	0.0	0.0
8292	chr13	20065041	A/A	1.020408163265306	0.0	0.0	0.0	1.0	0.0	0.0	0.0
8325	chr13	20078953	T/T	1.020408163265306	0.0	0.0	0.0	1.0	0.0	0.0	0.0
8332	chr13	20079778	G/G	1.020408163265306	0.0	0.0	0.0	1.0	0.0	0.0	0.0
8337	chr13	20081817	A/A	1.020408163265306	0.0	0.0	0.0	1.0	0.0	0.0	0.0
8338	chr13	20082749	G/G	1.020408163265306	0.0	0.0	0.0	1.0	0.0	0.0	0.0
8339	chr13	20083597	T/T	1.020408163265306	0.0	0.0	0.0	1.0	0.0	0.0	0.0
8340	chr13	20083881	C/C	1.020408163265306	0.0	0.0	0.0	1.0	0.0	0.0	0.0
8348	chr13	20085157	C/C	1.020408163265306	0.0	0.0	0.0	1.0	0.0	0.0	0.0
8349	chr13	20085213	C/C	1.020408163265306	0.0	0.0	0.0	1.0	0.0	0.0	0.0
8350	chr13	20085305	C/C	1.020408163265306	0.0	0.0	0.0	1.0	0.0	0.0	0.0
8351	chr13	20085695	A/A	1.020408163265306	0.0	0.0	0.0	1.0	0.0	0.0	0.0
8352	chr13	20087273	A/A	1.020408163265306	0.0	0.0	0.0	1.0	0.0	0.0	0.0
8357	chr13	20091266	C/C	1.020408163265306	0.0	0.0	0.0	1.0	0.0	0.0	0.0
8431	chr13	20109024	A/A	1.020408163265306	0.0	0.0	0.0	1.0	0.0	0.0	0.0
8448	chr13	20111986	C/C	1.020408163265306	0.0	0.0	0.0	1.0	0.0	0.0	0.0
8898	chr13	20233141	G/G	1.020408163265306	0.0	0.0	0.0	1.0	0.0	0.0	0.0
8989	chr13	20258009	C/C	1.020408163265306	0.0	0.0	0.0	1.0	0.0	0.0	0.0
9026	chr13	20262095	T/T	1.020408163265306	0.0	0.0	0.0	1.0	0.0	0.0	0.0
9065	chr13	20277293	A/A	1.020408163265306	0.0	0.0	0.0	1.0	0.0	0.0	0.0
9086	chr13	20287336	A/A	1.020408163265306	0.0	0.0	0.0	1.0	0.0	0.0	0.0
9133	chr13	20304454	T/T	1.020408163265306	0.0	0.0	0.0	1.0	0.0	0.0	0.0
9270	chr13	20344022	C/C	1.020408163265306	0.0	0.0	0.0	1.0	0.0	0.0	0.0
9363	chr13	20372810	C/C	1.020408163265306	0.0	0.0	0.0	1.0	0.0	0.0	0.0
9545	chr13	20421245	G/G	1.020408163265306	0.0	0.0	0.0	1.0	0.0	0.0	0.0
9737	chr13	20469778	A/A	1.020408163265306	0.0	0.0	0.0	1.0	0.0	0.0	0.0
9774	chr13	20474834	C/C	1.020408163265306	0.0	0.0	0.0	1.0	0.0	0.0	0.0
9933	chr13	20508578	G/G	1.020408163265306	0.0	0.0	0.0	1.0	0.0	0.0	0.0
9945	chr13	20511809	G/G	1.020408163265306	0.0	0.0	0.0	1.0	0.0	0.0	0.0
9953	chr13	20516025	T/T	1.020408163265306	0.0	0.0	0.0	1.0	0.0	0.0	0.0
9954	chr13	20516123	C/C	1.020408163265306	0.0	0.0	0.0	1.0	0.0	0.0	0.0
9958	chr13	20517148	A/A	1.020408163265306	0.0	0.0	0.0	1.0	0.0	0.0	0.0
9974	chr13	20523050	T/T	1.020408163265306	0.0	0.0	0.0	1.0	0.0	0.0	0.0
9981	chr13	20525089	G/G	1.020408163265306	0.0	0.0	0.0	1.0	0.0	0.0	0.0
9997	chr13	20529056	T/T	1.020408163265306	0.0	0.0	0.0	1.0	0.0	0.0	0.0
10002	chr13	20532968	G/G	1.020408163265306	0.0	0.0	0.0	1.0	0.0	0.0	0.0
10003	chr13	20533701	G/G	1.020408163265306	0.0	0.0	0.0	1.0	0.0	0.0	0.0
10004	chr13	20533905	G/G	1.020408163265306	0.0	0.0	0.0	1.0	0.0	0.0	0.0
10017	chr13	20544121	G/G	1.020408163265306	0.0	0.0	0.0	1.0	0.0	0.0	0.0
10018	chr13	20545057	G/G	1.020408163265306	0.0	0.0	0.0	1.0	0.0	0.0	0.0
10030	chr13	20550340	C/C	1.020408163265306	0.0	0.0	0.0	1.0	0.0	0.0	0.0
10034	chr13	20552401	T/T	1.020408163265306	0.0	0.0	0.0	1.0	0.0	0.0	0.0
10035	chr13	20554565	T/T	1.020408163265306	0.0	0.0	0.0	1.0	0.0	0.0	0.0
10050	chr13	20560148	G/G	1.020408163265306	0.0	0.0	0.0	1.0	0.0	0.0	0.0
10051	chr13	20560525	G/G	1.020408163265306	0.0	0.0	0.0	1.0	0.0	0.0	0.0
10052	chr13	20563229	C/C	1.020408163265306	0.0	0.0	0.0	1.0	0.0	0.0	0.0
10055	chr13	20565847	G/G	1.020408163265306	0.0	0.0	0.0	1.0	0.0	0.0	0.0
10056	chr13	20566297	G/G	1.020408163265306	0.0	0.0	0.0	1.0	0.0	0.0	0.0
10064	chr13	20568203	A/A	1.020408163265306	0.0	0.0	0.0	1.0	0.0	0.0	0.0
10073	chr13	20575274	A/A	1.020408163265306	0.0	0.0	0.0	1.0	0.0	0.0	0.0
10085	chr13	20581378	C/C	1.020408163265306	0.0	0.0	0.0	1.0	0.0	0.0	0.0
10086	chr13	20581529	G/G	1.020408163265306	0.0	0.0	0.0	1.0	0.0	0.0	0.0
10087	chr13	20583515	A/A	1.020408163265306	0.0	0.0	0.0	1.0	0.0	0.0	0.0
10088	chr13	20583874	T/T	1.020408163265306	0.0	0.0	0.0	1.0	0.0	0.0	0.0
10092	chr13	20585349	T/T	1.020408163265306	0.0	0.0	0.0	1.0	0.0	0.0	0.0
10093	chr13	20585655	G/G	1.020408163265306	0.0	0.0	0.0	1.0	0.0	0.0	0.0
10104	chr13	20590939	T/T	1.020408163265306	0.0	0.0	0.0	1.0	0.0	0.0	0.0
10109	chr13	20592068	A/A	1.020408163265306	0.0	0.0	0.0	1.0	0.0	0.0	0.0
10113	chr13	20595201	C/C	1.020408163265306	0.0	0.0	0.0	1.0	0.0	0.0	0.0
10169	chr13	20616042	G/G	1.020408163265306	0.0	0.0	0.0	1.0	0.0	0.0	0.0
10174	chr13	20618507	G/G	1.020408163265306	0.0	0.0	0.0	1.0	0.0	0.0	0.0
10178	chr13	20622132	C/C	1.020408163265306	0.0	0.0	0.0	1.0	0.0	0.0	0.0
10182	chr13	20625386	A/A	1.020408163265306	0.0	0.0	0.0	1.0	0.0	0.0	0.0
10213	chr13	20632571	C/C	1.020408163265306	0.0	0.0	0.0	1.0	0.0	0.0	0.0
10223	chr13	20637004	A/A	1.020408163265306	0.0	0.0	0.0	1.0	0.0	0.0	0.0
10232	chr13	20637739	G/G	1.020408163265306	0.0	0.0	0.0	1.0	0.0	0.0	0.0
10251	chr13	20638860	C/C	1.020408163265306	0.0	0.0	0.0	1.0	0.0	0.0	0.0
10264	chr13	20643621	C/C	1.020408163265306	0.0	0.0	0.0	1.0	0.0	0.0	0.0
10265	chr13	20645150	T/T	1.020408163265306	0.0	0.0	0.0	1.0	0.0	0.0	0.0
10266	chr13	20645152	C/C	1.020408163265306	0.0	0.0	0.0	1.0	0.0	0.0	0.0
10285	chr13	20646108	C/C	1.020408163265306	0.0	0.0	0.0	1.0	0.0	0.0	0.0
10286	chr13	20646521	C/C	1.020408163265306	0.0	0.0	0.0	1.0	0.0	0.0	0.0
10287	chr13	20649267	G/G	1.020408163265306	0.0	0.0	0.0	1.0	0.0	0.0	0.0
10292	chr13	20650945	T/T	1.020408163265306	0.0	0.0	0.0	1.0	0.0	0.0	0.0
10293	chr13	20652254	C/C	1.020408163265306	0.0	0.0	0.0	1.0	0.0	0.0	0.0
10648	chr13	20713694	T/T	1.020408163265306	0.0	0.0	0.0	1.0	0.0	0.0	0.0
10649	chr13	20715502	T/T	1.020408163265306	0.0	0.0	0.0	1.0	0.0	0.0	0.0
10756	chr13	20733713	A/A	1.020408163265306	0.0	0.0	0.0	1.0	0.0	0.0	0.0
10821	chr13	20741731	G/G	1.020408163265306	0.0	0.0	0.0	1.0	0.0	0.0	0.0
11005	chr13	20760891	C/C	1.020408163265306	0.0	0.0	0.0	1.0	0.0	0.0	0.0
11010	chr13	20761763	G/G	1.020408163265306	0.0	0.0	0.0	1.0	0.0	0.0	0.0
11034	chr13	20763264	C/C	1.020408163265306	0.0	0.0	0.0	1.0	0.0	0.0	0.0
11035	chr13	20763612	C/C	1.020408163265306	0.0	0.0	0.0	1.0	0.0	0.0	0.0
11039	chr13	20763754	G/G	1.020408163265306	0.0	0.0	0.0	1.0	0.0	0.0	0.0
11113	chr13	20776884	C/C	1.020408163265306	0.0	0.0	0.0	1.0	0.0	0.0	0.0
11215	chr13	20789827	G/G	1.020408163265306	0.0	0.0	0.0	1.0	0.0	0.0	0.0
11216	chr13	20789948	C/C	1.020408163265306	0.0	0.0	0.0	1.0	0.0	0.0	0.0
11277	chr13	20801985	T/T	1.020408163265306	0.0	0.0	0.0	1.0	0.0	0.0	0.0
11579	chr13	20850467	G/G	1.020408163265306	0.0	0.0	0.0	1.0	0.0	0.0	0.0
12120575	chr16	46432639	C/C	0.0	0.6136363636363636	0.0	0.0	0.0	1.0	0.0	0.0
12121182	chr16	46432638	G/G	0.0	0.5909090909090909	0.0	0.0	0.0	1.0	0.0	0.0
12121183	chr16	46387220	A/A	0.0	0.5909090909090909	0.0	0.0	0.0	1.0	0.0	0.0
12121225	chr16	46402578	C/C	0.0	0.5909090909090909	0.0	0.0	0.0	1.0	0.0	0.0
12121616	chr5	49440905	C/C	0.0	0.5795454545454546	0.0	0.0	0.0	1.0	0.0	0.0
12121617	chr5	49440909	C/C	0.0	0.5795454545454546	0.0	0.0	0.0	1.0	0.0	0.0
12121693	chr16	46417186	G/G	0.0	0.5795454545454546	0.0	0.0	0.0	1.0	0.0	0.0
12121694	chr16	46417184	A/A	0.0	0.5795454545454546	0.0	0.0	0.0	1.0	0.0	0.0
12123053	chr4	49316419	G/G	0.0	0.5454545454545454	0.0	0.0	0.0	1.0	0.0	0.0
12123584	chr4	49513115	C/C	0.0	0.5227272727272727	0.0	0.0	0.0	1.0	0.0	0.0
12123813	chr16	46402571	G/G	0.0	0.5227272727272727	0.0	0.0	0.0	1.0	0.0	0.0
12123995	chr18	107953	T/T	0.0	0.5227272727272727	0.0	0.0	0.0	1.0	0.0	0.0
12124078	chr4	49513089	G/G	0.0	0.5113636363636364	0.0	0.0	0.0	1.0	0.0	0.0
12119871	chr8	46854319	A/A	0.0	0.625	0.07142857142857142	0.0	0.0	0.8974358974358975	0.10256410256410256	0.0
12121027	chr1	121482773	G/G	0.0	0.5909090909090909	0.07142857142857142	0.0	0.0	0.8921568627450981	0.10784313725490197	0.0
12121059	chr2	92319158	T/T	0.0	0.5909090909090909	0.07142857142857142	0.0	0.0	0.8921568627450981	0.10784313725490197	0.0
12121903	chr1	143282586	C/C	0.0	0.5681818181818182	0.07142857142857142	0.0	0.0	0.8883248730964467	0.11167512690355327	0.0
12122876	chr16	46405090	C/C	0.0	0.5454545454545454	0.07142857142857142	0.0	0.0	0.8842105263157896	0.11578947368421055	0.0
12123127	chr16	46393228	A/A	0.0	0.5340909090909091	0.07142857142857142	0.0	0.0	0.8820375335120644	0.11796246648793568	0.0
12123191	chr4	49314012	C/C	0.0	0.5340909090909091	0.07142857142857142	0.0	0.0	0.8820375335120644	0.11796246648793568	0.0
12123419	chr10	42817873	A/T	0.0	0.5340909090909091	0.07142857142857142	0.0	0.0	0.8820375335120644	0.11796246648793568	0.0
12123781	chr16	46429425	G/T	0.0	0.5227272727272727	0.07142857142857142	0.0	0.0	0.8797814207650274	0.12021857923497267	0.0
12123836	chr16	46406281	C/C	0.0	0.5227272727272727	0.07142857142857142	0.0	0.0	0.8797814207650274	0.12021857923497267	0.0
12123969	chr2	92319149	A/A	0.0	0.5227272727272727	0.07142857142857142	0.0	0.0	0.8797814207650274	0.12021857923497267	0.0
12124219	chr5	49410234	G/G	0.0	0.5113636363636364	0.07142857142857142	0.0	0.0	0.8774373259052926	0.12256267409470753	0.0
12124250	chr18	18515887	C/C	0.0	0.5113636363636364	0.07142857142857142	0.0	0.0	0.8774373259052926	0.12256267409470753	0.0
12124401	chr8	46856188	A/A	0.0	0.5113636363636364	0.07142857142857142	0.0	0.0	0.8774373259052926	0.12256267409470753	0.0
12118755	chr16	46427284	A/G	0.0	0.6590909090909091	0.14285714285714285	0.0	0.0	0.8218623481781376	0.17813765182186234	0.0
12119276	chr22	18718101	C/T	0.0	0.6477272727272727	0.14285714285714285	0.0	0.0	0.8193018480492814	0.1806981519507187	0.0
12119317	chr16	46425910	A/G	0.0	0.6363636363636364	0.14285714285714285	0.0	0.0	0.8166666666666667	0.18333333333333326	0.0
12119834	chr2	92319832	T/T	0.0	0.625	0.14285714285714285	0.0	0.0	0.8139534883720931	0.18604651162790695	0.0
12119857	chr16	46425918	A/T	0.0	0.625	0.14285714285714285	0.0	0.0	0.8139534883720931	0.18604651162790695	0.0
12120650	chr4	49315418	A/G	0.0	0.6022727272727273	0.14285714285714285	0.0	0.0	0.8082788671023966	0.19172113289760348	0.0
12120772	chr1	143282209	C/C	0.0	0.6022727272727273	0.14285714285714285	0.0	0.0	0.8082788671023966	0.19172113289760348	0.0
12121550	chr2	92291400	G/G	0.0	0.5795454545454546	0.14285714285714285	0.0	0.0	0.802247191011236	0.19775280898876405	0.0
12121629	chr5	49440780	C/C	0.0	0.5795454545454546	0.14285714285714285	0.0	0.0	0.802247191011236	0.19775280898876405	0.0
12121695	chr16	46417157	T/T	0.0	0.5795454545454546	0.14285714285714285	0.0	0.0	0.802247191011236	0.19775280898876405	0.0
12121874	chr10	42396461	C/C	0.0	0.5795454545454546	0.14285714285714285	0.0	0.0	0.802247191011236	0.19775280898876405	0.0
12121900	chr1	121355224	G/G	0.0	0.5681818181818182	0.14285714285714285	0.0	0.0	0.7990867579908676	0.2009132420091324	0.0
12121911	chr3	195437159	A/A	0.0	0.5681818181818182	0.14285714285714285	0.0	0.0	0.7990867579908676	0.2009132420091324	0.0
12121935	chr10	42396471	T/T	0.0	0.5681818181818182	0.14285714285714285	0.0	0.0	0.7990867579908676	0.2009132420091324	0.0
12121997	chr1	121386369	A/T	0.0	0.5681818181818182	0.14285714285714285	0.0	0.0	0.7990867579908676	0.2009132420091324	0.0
12122004	chr17	45213051	G/G	0.0	0.5681818181818182	0.14285714285714285	0.0	0.0	0.7990867579908676	0.2009132420091324	0.0
12122116	chr18	18515841	G/G	0.0	0.5681818181818182	0.14285714285714285	0.0	0.0	0.7990867579908676	0.2009132420091324	0.0
12122136	chr16	46395013	C/C	0.0	0.5681818181818182	0.14285714285714285	0.0	0.0	0.7990867579908676	0.2009132420091324	0.0
12122159	chr16	46388296	T/T	0.0	0.5681818181818182	0.14285714285714285	0.0	0.0	0.7990867579908676	0.2009132420091324	0.0
12122167	chr18	110304	C/C	0.0	0.5681818181818182	0.14285714285714285	0.0	0.0	0.7990867579908676	0.2009132420091324	0.0
11882643	chr16	33975175	C/C	0.002915451895043732	0.5795454545454546	0.14285714285714285	0.0	0.004019549627734893	0.7990225186132554	0.1969579317590097	0.0
12122284	chr16	46386658	G/G	0.0	0.5568181818181818	0.14285714285714285	0.0	0.0	0.7958236658932714	0.20417633410672853	0.0
12122433	chr10	42389494	A/A	0.0	0.5568181818181818	0.14285714285714285	0.0	0.0	0.7958236658932714	0.20417633410672853	0.0
12122456	chr16	46394897	G/G	0.0	0.5568181818181818	0.14285714285714285	0.0	0.0	0.7958236658932714	0.20417633410672853	0.0
12122483	chr2	133025401	A/AAAACAAAACAGAACG	0.0	0.5568181818181818	0.14285714285714285	0.0	0.0	0.7958236658932714	0.20417633410672853	0.0
12122493	chr2	133025432	T/G	0.0	0.5568181818181818	0.14285714285714285	0.0	0.0	0.7958236658932714	0.20417633410672853	0.0
12122600	chr2	92291528	G/G	0.0	0.5568181818181818	0.14285714285714285	0.0	0.0	0.7958236658932714	0.20417633410672853	0.0
12122616	chr1	121355184	C/C	0.0	0.5568181818181818	0.14285714285714285	0.0	0.0	0.7958236658932714	0.20417633410672853	0.0
12122801	chr18	18515855	G/G	0.0	0.5454545454545454	0.14285714285714285	0.0	0.0	0.7924528301886793	0.2075471698113208	0.0
12122812	chr17	22259420	A/A	0.0	0.5454545454545454	0.14285714285714285	0.0	0.0	0.7924528301886793	0.2075471698113208	0.0
12122813	chr17	22259426	C/C	0.0	0.5454545454545454	0.14285714285714285	0.0	0.0	0.7924528301886793	0.2075471698113208	0.0
12122816	chr17	22259427	C/C	0.0	0.5454545454545454	0.14285714285714285	0.0	0.0	0.7924528301886793	0.2075471698113208	0.0
12122932	chr10	42527266	C/G	0.0	0.5454545454545454	0.14285714285714285	0.0	0.0	0.7924528301886793	0.2075471698113208	0.0
12122933	chr10	42527268	A/T	0.0	0.5454545454545454	0.14285714285714285	0.0	0.0	0.7924528301886793	0.2075471698113208	0.0
12122935	chr10	42527279	G/A	0.0	0.5454545454545454	0.14285714285714285	0.0	0.0	0.7924528301886793	0.2075471698113208	0.0
12122938	chr2	92291504	G/G	0.0	0.5454545454545454	0.14285714285714285	0.0	0.0	0.7924528301886793	0.2075471698113208	0.0
12122999	chr19	27733158	T/T	0.0	0.5454545454545454	0.14285714285714285	0.0	0.0	0.7924528301886793	0.2075471698113208	0.0
12123091	chr1	121355228	T/T	0.0	0.5340909090909091	0.14285714285714285	0.0	0.0	0.7889688249400479	0.21103117505995206	0.0
12123176	chr18	18515827	A/A	0.0	0.5340909090909091	0.14285714285714285	0.0	0.0	0.7889688249400479	0.21103117505995206	0.0
12123194	chr4	49313872	A/A	0.0	0.5340909090909091	0.14285714285714285	0.0	0.0	0.7889688249400479	0.21103117505995206	0.0
12123203	chr17	22257054	T/A	0.0	0.5340909090909091	0.14285714285714285	0.0	0.0	0.7889688249400479	0.21103117505995206	0.0
12123259	chr1	143282677	A/A	0.0	0.5340909090909091	0.14285714285714285	0.0	0.0	0.7889688249400479	0.21103117505995206	0.0
12123261	chr1	143282678	A/A	0.0	0.5340909090909091	0.14285714285714285	0.0	0.0	0.7889688249400479	0.21103117505995206	0.0
12123262	chr5	49437126	A/G	0.0	0.5340909090909091	0.14285714285714285	0.0	0.0	0.7889688249400479	0.21103117505995206	0.0
12123420	chr10	42817887	A/C	0.0	0.5340909090909091	0.14285714285714285	0.0	0.0	0.7889688249400479	0.21103117505995206	0.0
12123464	chr10	105845760	T/TA	0.0	0.5340909090909091	0.14285714285714285	0.0	0.0	0.7889688249400479	0.21103117505995206	0.0
12123537	chr16	46427753	C/C	0.0	0.5340909090909091	0.14285714285714285	0.0	0.0	0.7889688249400479	0.21103117505995206	0.0
12123547	chr4	49515753	C/C	0.0	0.5227272727272727	0.14285714285714285	0.0	0.0	0.7853658536585366	0.21463414634146344	0.0
12123581	chr2	133016602	A/G	0.0	0.5227272727272727	0.14285714285714285	0.0	0.0	0.7853658536585366	0.21463414634146344	0.0
12123582	chr2	133016601	A/G	0.0	0.5227272727272727	0.14285714285714285	0.0	0.0	0.7853658536585366	0.21463414634146344	0.0
12123654	chr5	49405845	C/C	0.0	0.5227272727272727	0.14285714285714285	0.0	0.0	0.7853658536585366	0.21463414634146344	0.0
12123657	chr5	49405868	A/A	0.0	0.5227272727272727	0.14285714285714285	0.0	0.0	0.7853658536585366	0.21463414634146344	0.0
12123734	chr2	133032985	T/G	0.0	0.5227272727272727	0.14285714285714285	0.0	0.0	0.7853658536585366	0.21463414634146344	0.0
12123777	chr16	46428296	T/G	0.0	0.5227272727272727	0.14285714285714285	0.0	0.0	0.7853658536585366	0.21463414634146344	0.0
12123786	chr16	46390886	T/T	0.0	0.5227272727272727	0.14285714285714285	0.0	0.0	0.7853658536585366	0.21463414634146344	0.0
12123787	chr16	46393027	T/T	0.0	0.5227272727272727	0.14285714285714285	0.0	0.0	0.7853658536585366	0.21463414634146344	0.0
12123857	chr11	48859396	A/T	0.0	0.5227272727272727	0.14285714285714285	0.0	0.0	0.7853658536585366	0.21463414634146344	0.0
12123863	chr2	133025435	A/G	0.0	0.5227272727272727	0.14285714285714285	0.0	0.0	0.7853658536585366	0.21463414634146344	0.0
12124053	chr18	18515822	T/T	0.0	0.5113636363636364	0.14285714285714285	0.0	0.0	0.781637717121588	0.2183622828784119	0.0
12124133	chr1	121386338	A/C	0.0	0.5113636363636364	0.14285714285714285	0.0	0.0	0.781637717121588	0.2183622828784119	0.0
12124135	chr9	43314525	C/C	0.0	0.5113636363636364	0.14285714285714285	0.0	0.0	0.781637717121588	0.2183622828784119	0.0
12124144	chr2	92307780	C/C	0.0	0.5113636363636364	0.14285714285714285	0.0	0.0	0.781637717121588	0.2183622828784119	0.0
12124146	chr10	42389564	T/T	0.0	0.5113636363636364	0.14285714285714285	0.0	0.0	0.781637717121588	0.2183622828784119	0.0
12124165	chr16	46416975	G/G	0.0	0.5113636363636364	0.14285714285714285	0.0	0.0	0.781637717121588	0.2183622828784119	0.0
12124221	chr2	133016600	A/G	0.0	0.5113636363636364	0.14285714285714285	0.0	0.0	0.781637717121588	0.2183622828784119	0.0
12116705	chr16	46417296	T/T	0.0	0.6818181818181818	0.21428571428571427	0.0	0.0	0.7608695652173912	0.2391304347826087	0.0
12118698	chr22	18718070	C/G	0.0	0.6590909090909091	0.21428571428571427	0.0	0.0	0.7546468401486989	0.2453531598513011	0.0
12118699	chr22	18718083	C/A	0.0	0.6590909090909091	0.21428571428571427	0.0	0.0	0.7546468401486989	0.2453531598513011	0.0
12119195	chr10	42396463	T/T	0.0	0.6477272727272727	0.21428571428571427	0.0	0.0	0.7514124293785308	0.2485875706214689	0.0
12119274	chr22	18718076	T/A	0.0	0.6477272727272727	0.21428571428571427	0.0	0.0	0.7514124293785308	0.2485875706214689	0.0
12119275	chr22	18718088	A/C	0.0	0.6477272727272727	0.21428571428571427	0.0	0.0	0.7514124293785308	0.2485875706214689	0.0
11882654	chr16	33975246	C/C	0.10787172011661808	0.5340909090909091	0.07142857142857142	0.0	0.15120977104908748	0.7486648400130034	0.10012538893790926	0.0
12119993	chr16	46402521	A/A	0.0	0.625	0.21428571428571427	0.0	0.0	0.7446808510638298	0.2553191489361702	0.0
12120064	chr19	27733409	C/C	0.0	0.625	0.21428571428571427	0.0	0.0	0.7446808510638298	0.2553191489361702	0.0
12120257	chr17	22261659	T/T	0.0	0.6136363636363636	0.21428571428571427	0.0	0.0	0.7411764705882353	0.2588235294117647	0.0
12120399	chr16	46402494	A/A	0.0	0.6136363636363636	0.21428571428571427	0.0	0.0	0.7411764705882353	0.2588235294117647	0.0
12120413	chr16	46402520	A/A	0.0	0.6136363636363636	0.21428571428571427	0.0	0.0	0.7411764705882353	0.2588235294117647	0.0
12120851	chr8	43831532	C/T	0.0	0.6022727272727273	0.21428571428571427	0.0	0.0	0.7375745526838966	0.2624254473161033	0.0
12121255	chr16	33975226	G/G	0.0	0.5909090909090909	0.21428571428571427	0.0	0.0	0.7338709677419355	0.2661290322580645	0.0
12121264	chr1	143282235	C/C	0.0	0.5909090909090909	0.21428571428571427	0.0	0.0	0.7338709677419355	0.2661290322580645	0.0
12121279	chr1	143282255	C/C	0.0	0.5909090909090909	0.21428571428571427	0.0	0.0	0.7338709677419355	0.2661290322580645	0.0
12121336	chr5	49440856	C/C	0.0	0.5909090909090909	0.21428571428571427	0.0	0.0	0.7338709677419355	0.2661290322580645	0.0
12121337	chr5	49440869	C/C	0.0	0.5909090909090909	0.21428571428571427	0.0	0.0	0.7338709677419355	0.2661290322580645	0.0
12121347	chr10	42396435	A/A	0.0	0.5909090909090909	0.21428571428571427	0.0	0.0	0.7338709677419355	0.2661290322580645	0.0
12121350	chr10	42396455	C/C	0.0	0.5909090909090909	0.21428571428571427	0.0	0.0	0.7338709677419355	0.2661290322580645	0.0
12121588	chr18	111378	A/C	0.0	0.5795454545454546	0.21428571428571427	0.0	0.0	0.7300613496932515	0.2699386503067484	0.0
12121690	chr16	46419435	A/G	0.0	0.5795454545454546	0.21428571428571427	0.0	0.0	0.7300613496932515	0.2699386503067484	0.0
12121867	chr10	42384559	G/G	0.0	0.5795454545454546	0.21428571428571427	0.0	0.0	0.7300613496932515	0.2699386503067484	0.0
11882639	chr16	33975169	C/C	0.005830903790087464	0.5909090909090909	0.21428571428571427	0.0	0.0071895424836601295	0.72859477124183	0.2642156862745098	0.0
12121967	chr10	42396452	T/T	0.0	0.5681818181818182	0.21428571428571427	0.0	0.0	0.7261410788381742	0.2738589211618257	0.0
12122099	chr21	10702491	A/A	0.0	0.5681818181818182	0.21428571428571427	0.0	0.0	0.7261410788381742	0.2738589211618257	0.0
12122101	chr21	10702478	G/G	0.0	0.5681818181818182	0.21428571428571427	0.0	0.0	0.7261410788381742	0.2738589211618257	0.0
12122138	chr16	33953237	T/T	0.0	0.5681818181818182	0.21428571428571427	0.0	0.0	0.7261410788381742	0.2738589211618257	0.0
12122203	chr2	133025419	G/A	0.0	0.5681818181818182	0.21428571428571427	0.0	0.0	0.7261410788381742	0.2738589211618257	0.0
12122487	chr16	46417002	T/A	0.0	0.5568181818181818	0.21428571428571427	0.0	0.0	0.7221052631578947	0.27789473684210525	0.0
12122663	chr4	49512372	G/G	0.0	0.5568181818181818	0.21428571428571427	0.0	0.0	0.7221052631578947	0.27789473684210525	0.0
12122670	chr2	133012923	A/T	0.0	0.5568181818181818	0.21428571428571427	0.0	0.0	0.7221052631578947	0.27789473684210525	0.0
12122750	chr2	97808510	A/A	0.0	0.5454545454545454	0.21428571428571427	0.0	0.0	0.7179487179487181	0.28205128205128205	0.0
12122823	chr16	33973797	C/C	0.0	0.5454545454545454	0.21428571428571427	0.0	0.0	0.7179487179487181	0.28205128205128205	0.0
12122859	chr1	121478713	C/G	0.0	0.5454545454545454	0.21428571428571427	0.0	0.0	0.7179487179487181	0.28205128205128205	0.0
12122869	chr16	46416987	C/G	0.0	0.5454545454545454	0.21428571428571427	0.0	0.0	0.7179487179487181	0.28205128205128205	0.0
12122918	chr19	27733187	C/C	0.0	0.5454545454545454	0.21428571428571427	0.0	0.0	0.7179487179487181	0.28205128205128205	0.0
12122922	chr5	49440657	G/C	0.0	0.5454545454545454	0.21428571428571427	0.0	0.0	0.7179487179487181	0.28205128205128205	0.0
12122937	chr4	49309456	T/G	0.0	0.5454545454545454	0.21428571428571427	0.0	0.0	0.7179487179487181	0.28205128205128205	0.0
12122947	chr21	9699698	C/C	0.0	0.5454545454545454	0.21428571428571427	0.0	0.0	0.7179487179487181	0.28205128205128205	0.0
12122976	chr19	27733170	C/C	0.0	0.5454545454545454	0.21428571428571427	0.0	0.0	0.7179487179487181	0.28205128205128205	0.0
12122995	chr19	27733152	C/C	0.0	0.5454545454545454	0.21428571428571427	0.0	0.0	0.7179487179487181	0.28205128205128205	0.0
12123001	chr19	27733167	C/C	0.0	0.5454545454545454	0.21428571428571427	0.0	0.0	0.7179487179487181	0.28205128205128205	0.0
12123088	chr16	46416996	C/G	0.0	0.5340909090909091	0.21428571428571427	0.0	0.0	0.7136659436008677	0.2863340563991323	0.0
12123102	chr3	4687470	G/GCT	0.0	0.5340909090909091	0.21428571428571427	0.0	0.0	0.7136659436008677	0.2863340563991323	0.0
12123141	chr10	42384544	A/A	0.0	0.5340909090909091	0.21428571428571427	0.0	0.0	0.7136659436008677	0.2863340563991323	0.0
12123147	chr10	42384545	A/A	0.0	0.5340909090909091	0.21428571428571427	0.0	0.0	0.7136659436008677	0.2863340563991323	0.0
12123220	chr4	49515854	T/T	0.0	0.5340909090909091	0.21428571428571427	0.0	0.0	0.7136659436008677	0.2863340563991323	0.0
12123230	chr4	49324356	G/G	0.0	0.5340909090909091	0.21428571428571427	0.0	0.0	0.7136659436008677	0.2863340563991323	0.0
12123329	chr14	50199337	A/AT	0.0	0.5340909090909091	0.21428571428571427	0.0	0.0	0.7136659436008677	0.2863340563991323	0.0
12123335	chr8	38324413	AC/A	0.0	0.5340909090909091	0.21428571428571427	0.0	0.0	0.7136659436008677	0.2863340563991323	0.0
12123546	chr3	179448066	AT/A	0.0	0.5227272727272727	0.21428571428571427	0.0	0.0	0.7092511013215859	0.2907488986784141	0.0
12123588	chr4	49512209	T/T	0.0	0.5227272727272727	0.21428571428571427	0.0	0.0	0.7092511013215859	0.2907488986784141	0.0
12123659	chr2	133012930	A/G	0.0	0.5227272727272727	0.21428571428571427	0.0	0.0	0.7092511013215859	0.2907488986784141	0.0
12123736	chr10	42389547	G/C	0.0	0.5227272727272727	0.21428571428571427	0.0	0.0	0.7092511013215859	0.2907488986784141	0.0
12123778	chr16	46432831	A/A	0.0	0.5227272727272727	0.21428571428571427	0.0	0.0	0.7092511013215859	0.2907488986784141	0.0
12123855	chr13	38320594	TA/T	0.0	0.5227272727272727	0.21428571428571427	0.0	0.0	0.7092511013215859	0.2907488986784141	0.0
12123865	chr12	38543777	T/C	0.0	0.5227272727272727	0.21428571428571427	0.0	0.0	0.7092511013215859	0.2907488986784141	0.0
12123870	chr17	41400074	T/C	0.0	0.5227272727272727	0.21428571428571427	0.0	0.0	0.7092511013215859	0.2907488986784141	0.0
12123904	chr10	42817905	G/C	0.0	0.5227272727272727	0.21428571428571427	0.0	0.0	0.7092511013215859	0.2907488986784141	0.0
12123921	chr10	42817890	A/G	0.0	0.5227272727272727	0.21428571428571427	0.0	0.0	0.7092511013215859	0.2907488986784141	0.0
12123943	chr18	18515835	C/C	0.0	0.5227272727272727	0.21428571428571427	0.0	0.0	0.7092511013215859	0.2907488986784141	0.0
12123954	chr18	108364	C/C	0.0	0.5227272727272727	0.21428571428571427	0.0	0.0	0.7092511013215859	0.2907488986784141	0.0
12123989	chr18	18515813	G/G	0.0	0.5227272727272727	0.21428571428571427	0.0	0.0	0.7092511013215859	0.2907488986784141	0.0
12117288	chr1	143282657	C/G	0.0	0.6818181818181818	0.2857142857142857	0.0	0.0	0.7046979865771812	0.2953020134228188	0.0
12124015	chr10	42817899	T/A	0.0	0.5113636363636364	0.21428571428571427	0.0	0.0	0.7046979865771812	0.29530201342281875	0.0
12124036	chr10	42817920	G/T	0.0	0.5113636363636364	0.21428571428571427	0.0	0.0	0.7046979865771812	0.29530201342281875	0.0
12124155	chr16	33939178	G/G	0.0	0.5113636363636364	0.21428571428571427	0.0	0.0	0.7046979865771812	0.29530201342281875	0.0
12124158	chr16	46426986	A/A	0.0	0.5113636363636364	0.21428571428571427	0.0	0.0	0.7046979865771812	0.29530201342281875	0.0
12124164	chr1	121357913	C/C	0.0	0.5113636363636364	0.21428571428571427	0.0	0.0	0.7046979865771812	0.29530201342281875	0.0
12124207	chr16	46394622	T/T	0.0	0.5113636363636364	0.21428571428571427	0.0	0.0	0.7046979865771812	0.29530201342281875	0.0
12124247	chr10	42392245	T/T	0.0	0.5113636363636364	0.21428571428571427	0.0	0.0	0.7046979865771812	0.29530201342281875	0.0
12124308	chr17	41463693	A/G	0.0	0.5113636363636364	0.21428571428571427	0.0	0.0	0.7046979865771812	0.29530201342281875	0.0
12124325	chr17	22249745	G/G	0.0	0.5113636363636364	0.21428571428571427	0.0	0.0	0.7046979865771812	0.29530201342281875	0.0
12118426	chr16	46427533	C/C	0.0	0.6590909090909091	0.2857142857142857	0.0	0.0	0.6975945017182129	0.3024054982817869	0.0
12118468	chr16	46427991	C/A	0.0	0.6590909090909091	0.2857142857142857	0.0	0.0	0.6975945017182129	0.3024054982817869	0.0
12118716	chr16	46426317	C/G	0.0	0.6590909090909091	0.2857142857142857	0.0	0.0	0.6975945017182129	0.3024054982817869	0.0
12118920	chr17	22254250	T/T	0.0	0.6477272727272727	0.2857142857142857	0.0	0.0	0.6939130434782609	0.3060869565217391	0.0
12119046	chr4	49514633	G/G	0.0	0.6477272727272727	0.2857142857142857	0.0	0.0	0.6939130434782609	0.3060869565217391	0.0
12119198	chr16	46386802	C/C	0.0	0.6477272727272727	0.2857142857142857	0.0	0.0	0.6939130434782609	0.3060869565217391	0.0
12119278	chr16	46394221	C/C	0.0	0.6477272727272727	0.2857142857142857	0.0	0.0	0.6939130434782609	0.3060869565217391	0.0
10097515	chr4	49313853	T/C	0.01457725947521866	0.5113636363636364	0.21428571428571427	0.0	0.019692968715033787	0.6908203911739694	0.2894866401109967	0.0
12119322	chr3	196625663	G/G	0.0	0.6363636363636364	0.2857142857142857	0.0	0.0	0.6901408450704225	0.30985915492957744	0.0
12119354	chr16	46428038	C/G	0.0	0.6363636363636364	0.2857142857142857	0.0	0.0	0.6901408450704225	0.30985915492957744	0.0
12119379	chr4	49314036	G/C	0.0	0.6363636363636364	0.2857142857142857	0.0	0.0	0.6901408450704225	0.30985915492957744	0.0
12119530	chr10	42383504	C/C	0.0	0.6363636363636364	0.2857142857142857	0.0	0.0	0.6901408450704225	0.30985915492957744	0.0
12119722	chr16	46394220	C/C	0.0	0.6363636363636364	0.2857142857142857	0.0	0.0	0.6901408450704225	0.30985915492957744	0.0
12119792	chr16	46394984	A/A	0.0	0.625	0.2857142857142857	0.0	0.0	0.6862745098039216	0.3137254901960784	0.0
12119829	chr16	46425829	T/C	0.0	0.625	0.2857142857142857	0.0	0.0	0.6862745098039216	0.3137254901960784	0.0
12119859	chr8	43828074	A/A	0.0	0.625	0.2857142857142857	0.0	0.0	0.6862745098039216	0.3137254901960784	0.0
12119885	chr16	46406598	T/T	0.0	0.625	0.2857142857142857	0.0	0.0	0.6862745098039216	0.3137254901960784	0.0
12120066	chr16	46393026	T/T	0.0	0.625	0.2857142857142857	0.0	0.0	0.6862745098039216	0.3137254901960784	0.0
12120164	chr18	107984	C/C	0.0	0.625	0.2857142857142857	0.0	0.0	0.6862745098039216	0.3137254901960784	0.0
4287544	chr10	1717507	G/A	0.046647230320699715	0.5681818181818182	0.21428571428571427	0.0	0.05626148805242547	0.6852873012067451	0.2584512107408295	0.0
4477976	chr10	42390422	C/C	0.026239067055393587	0.5227272727272727	0.21428571428571427	0.0	0.034377984200017364	0.6848684781665075	0.2807535376334751	0.0
11207242	chr5	49440893	A/A	0.002915451895043732	0.625	0.2857142857142857	0.0	0.003191065017949741	0.6840845632229757	0.3127243717590746	0.0
12120417	chr4	49293866	G/G	0.0	0.6136363636363636	0.2857142857142857	0.0	0.0	0.6823104693140795	0.3176895306859205	0.0
12120510	chr16	46394309	A/T	0.0	0.6136363636363636	0.2857142857142857	0.0	0.0	0.6823104693140795	0.3176895306859205	0.0
12120511	chr18	107964	G/G	0.0	0.6136363636363636	0.2857142857142857	0.0	0.0	0.6823104693140795	0.3176895306859205	0.0
12120639	chr7	142216336	TGA/TGA	0.0	0.6022727272727273	0.2857142857142857	0.0	0.0	0.6782449725776966	0.32175502742230344	0.0
12120657	chr7	142216333	C/C	0.0	0.6022727272727273	0.2857142857142857	0.0	0.0	0.6782449725776966	0.32175502742230344	0.0
12120677	chr16	46386856	G/G	0.0	0.6022727272727273	0.2857142857142857	0.0	0.0	0.6782449725776966	0.32175502742230344	0.0
12120725	chr5	49440339	C/C	0.0	0.6022727272727273	0.2857142857142857	0.0	0.0	0.6782449725776966	0.32175502742230344	0.0
12120783	chr16	46393622	C/T	0.0	0.6022727272727273	0.2857142857142857	0.0	0.0	0.6782449725776966	0.32175502742230344	0.0
12120843	chr7	142471675	G/G	0.0	0.6022727272727273	0.2857142857142857	0.0	0.0	0.6782449725776966	0.32175502742230344	0.0
12120848	chr16	46401760	C/C	0.0	0.6022727272727273	0.2857142857142857	0.0	0.0	0.6782449725776966	0.32175502742230344	0.0
12120991	chr7	142471667	C/C	0.0	0.6022727272727273	0.2857142857142857	0.0	0.0	0.6782449725776966	0.32175502742230344	0.0
12121088	chr3	4024657	T/C	0.0	0.5909090909090909	0.2857142857142857	0.0	0.0	0.674074074074074	0.3259259259259259	0.0
12121147	chr10	42529581	T/A	0.0	0.5909090909090909	0.2857142857142857	0.0	0.0	0.674074074074074	0.3259259259259259	0.0
12121164	chr18	111415	C/T	0.0	0.5909090909090909	0.2857142857142857	0.0	0.0	0.674074074074074	0.3259259259259259	0.0
12121190	chr16	46393218	T/T	0.0	0.5909090909090909	0.2857142857142857	0.0	0.0	0.674074074074074	0.3259259259259259	0.0
12121221	chr16	46396712	A/A	0.0	0.5909090909090909	0.2857142857142857	0.0	0.0	0.674074074074074	0.3259259259259259	0.0
12121282	chr21	10702248	G/G	0.0	0.5909090909090909	0.2857142857142857	0.0	0.0	0.674074074074074	0.3259259259259259	0.0
12121460	chr19	9012930	T/T	0.0	0.5795454545454546	0.2857142857142857	0.0	0.0	0.6697936210131332	0.3302063789868668	0.0
12121551	chr9	66833911	T/T	0.0	0.5795454545454546	0.2857142857142857	0.0	0.0	0.6697936210131332	0.3302063789868668	0.0
12121665	chr2	11448958	A/T	0.0	0.5795454545454546	0.2857142857142857	0.0	0.0	0.6697936210131332	0.3302063789868668	0.0
12121726	chr2	97808495	T/T	0.0	0.5795454545454546	0.2857142857142857	0.0	0.0	0.6697936210131332	0.3302063789868668	0.0
12121730	chr9	33385709	T/T	0.0	0.5795454545454546	0.2857142857142857	0.0	0.0	0.6697936210131332	0.3302063789868668	0.0
12121763	chr4	49512278	G/G	0.0	0.5795454545454546	0.2857142857142857	0.0	0.0	0.6697936210131332	0.3302063789868668	0.0
12121781	chr4	66468046	TA/T	0.0	0.5795454545454546	0.2857142857142857	0.0	0.0	0.6697936210131332	0.3302063789868668	0.0
12121939	chr19	9012905	TG/TG	0.0	0.5681818181818182	0.2857142857142857	0.0	0.0	0.6653992395437263	0.3346007604562737	0.0
12121940	chr10	42385100	G/G	0.0	0.5681818181818182	0.2857142857142857	0.0	0.0	0.6653992395437263	0.3346007604562737	0.0
12121973	chr10	42389477	T/T	0.0	0.5681818181818182	0.2857142857142857	0.0	0.0	0.6653992395437263	0.3346007604562737	0.0
12121983	chr10	42597791	T/T	0.0	0.5681818181818182	0.2857142857142857	0.0	0.0	0.6653992395437263	0.3346007604562737	0.0
12122139	chr16	46392953	C/C	0.0	0.5681818181818182	0.2857142857142857	0.0	0.0	0.6653992395437263	0.3346007604562737	0.0
12122214	chr2	92291445	G/G	0.0	0.5681818181818182	0.2857142857142857	0.0	0.0	0.6653992395437263	0.3346007604562737	0.0
11884183	chr16	46396515	T/C	0.20699708454810492	0.5454545454545454	0.07142857142857142	0.0	0.2512465819527103	0.6620556538523403	0.08669776419494933	0.0
12122369	chr16	46435394	A/C	0.0	0.5568181818181818	0.2857142857142857	0.0	0.0	0.6608863198458574	0.3391136801541426	0.0
12122374	chr2	133031673	A/T	0.0	0.5568181818181818	0.2857142857142857	0.0	0.0	0.6608863198458574	0.3391136801541426	0.0
12122375	chr2	133031672	T/C	0.0	0.5568181818181818	0.2857142857142857	0.0	0.0	0.6608863198458574	0.3391136801541426	0.0
12122445	chr3	195512245	T/C	0.0	0.5568181818181818	0.2857142857142857	0.0	0.0	0.6608863198458574	0.3391136801541426	0.0
12122529	chr19	9012937	G/G	0.0	0.5568181818181818	0.2857142857142857	0.0	0.0	0.6608863198458574	0.3391136801541426	0.0
12122530	chr19	9012918	T/T	0.0	0.5568181818181818	0.2857142857142857	0.0	0.0	0.6608863198458574	0.3391136801541426	0.0
12122531	chr19	9012910	G/G	0.0	0.5568181818181818	0.2857142857142857	0.0	0.0	0.6608863198458574	0.3391136801541426	0.0
12122617	chr1	121354346	C/C	0.0	0.5568181818181818	0.2857142857142857	0.0	0.0	0.6608863198458574	0.3391136801541426	0.0
12122662	chr6	711584	C/CAA	0.0	0.5568181818181818	0.2857142857142857	0.0	0.0	0.6608863198458574	0.3391136801541426	0.0
12116659	chr16	46406625	T/T	0.0	0.6818181818181818	0.35714285714285715	0.0	0.0	0.65625	0.3437500000000001	0.0
12116709	chr16	46419540	C/G	0.0	0.6818181818181818	0.35714285714285715	0.0	0.0	0.65625	0.3437500000000001	0.0
12122684	chr2	133012642	T/C	0.0	0.5454545454545454	0.2857142857142857	0.0	0.0	0.65625	0.34375	0.0
12122685	chr2	133012643	T/C	0.0	0.5454545454545454	0.2857142857142857	0.0	0.0	0.65625	0.34375	0.0
12122691	chr15	23378440	T/G	0.0	0.5454545454545454	0.2857142857142857	0.0	0.0	0.65625	0.34375	0.0
12122727	chr7	142216347	T/T	0.0	0.5454545454545454	0.2857142857142857	0.0	0.0	0.65625	0.34375	0.0
12122744	chr2	133012634	C/CTT	0.0	0.5454545454545454	0.2857142857142857	0.0	0.0	0.65625	0.34375	0.0
12122776	chr16	46396686	A/A	0.0	0.5454545454545454	0.2857142857142857	0.0	0.0	0.65625	0.34375	0.0
12122871	chr2	151328284	GA/G	0.0	0.5454545454545454	0.2857142857142857	0.0	0.0	0.65625	0.34375	0.0
12122887	chr3	196625655	T/T	0.0	0.5454545454545454	0.2857142857142857	0.0	0.0	0.65625	0.34375	0.0
12122962	chr2	92309169	G/G	0.0	0.5454545454545454	0.2857142857142857	0.0	0.0	0.65625	0.34375	0.0
12123055	chr2	92291481	C/C	0.0	0.5454545454545454	0.2857142857142857	0.0	0.0	0.65625	0.34375	0.0
12123060	chr2	92309132	C/C	0.0	0.5454545454545454	0.2857142857142857	0.0	0.0	0.65625	0.34375	0.0
12117871	chr19	27733428	A/G	0.0	0.6704545454545454	0.35714285714285715	0.0	0.0	0.6524486571879936	0.34755134281200634	0.0
12118330	chr2	133012542	T/C	0.0	0.6704545454545454	0.35714285714285715	0.0	0.0	0.6524486571879936	0.34755134281200634	0.0
12123115	chr16	46391125	G/A	0.0	0.5340909090909091	0.2857142857142857	0.0	0.0	0.6514851485148515	0.3485148514851485	0.0
12123243	chr21	10703082	A/A	0.0	0.5340909090909091	0.2857142857142857	0.0	0.0	0.6514851485148515	0.3485148514851485	0.0
12123252	chr16	33973807	C/C	0.0	0.5340909090909091	0.2857142857142857	0.0	0.0	0.6514851485148515	0.3485148514851485	0.0
12123278	chr17	45213793	A/C	0.0	0.5340909090909091	0.2857142857142857	0.0	0.0	0.6514851485148515	0.3485148514851485	0.0
12123279	chr17	45213781	A/AAGTC	0.0	0.5340909090909091	0.2857142857142857	0.0	0.0	0.6514851485148515	0.3485148514851485	0.0
12123316	chr19	966966	A/AG	0.0	0.5340909090909091	0.2857142857142857	0.0	0.0	0.6514851485148515	0.3485148514851485	0.0
12123389	chr1	16976569	A/A	0.0	0.5340909090909091	0.2857142857142857	0.0	0.0	0.6514851485148515	0.3485148514851485	0.0
12123490	chr18	10784733	GA/G	0.0	0.5340909090909091	0.2857142857142857	0.0	0.0	0.6514851485148515	0.3485148514851485	0.0
12123496	chr16	46420275	A/C	0.0	0.5340909090909091	0.2857142857142857	0.0	0.0	0.6514851485148515	0.3485148514851485	0.0
12118415	chr9	33385667	G/G	0.0	0.6590909090909091	0.35714285714285715	0.0	0.0	0.6485623003194888	0.3514376996805112	0.0
12118629	chr2	92291460	T/T	0.0	0.6590909090909091	0.35714285714285715	0.0	0.0	0.6485623003194888	0.3514376996805112	0.0
12118727	chr21	9699008	C/C	0.0	0.6590909090909091	0.35714285714285715	0.0	0.0	0.6485623003194888	0.3514376996805112	0.0
12118762	chr16	46427117	G/G	0.0	0.6590909090909091	0.35714285714285715	0.0	0.0	0.6485623003194888	0.3514376996805112	0.0
12123565	chr16	33956554	T/TGCCTAGGGAACCTC	0.0	0.5227272727272727	0.2857142857142857	0.0	0.0	0.6465863453815262	0.3534136546184739	0.0
12123571	chr17	43663761	T/T	0.0	0.5227272727272727	0.2857142857142857	0.0	0.0	0.6465863453815262	0.3534136546184739	0.0
12123579	chr4	49323529	A/C	0.0	0.5227272727272727	0.2857142857142857	0.0	0.0	0.6465863453815262	0.3534136546184739	0.0
12123611	chr9	68412257	A/A	0.0	0.5227272727272727	0.2857142857142857	0.0	0.0	0.6465863453815262	0.3534136546184739	0.0
12123663	chr3	75718367	A/A	0.0	0.5227272727272727	0.2857142857142857	0.0	0.0	0.6465863453815262	0.3534136546184739	0.0
12123679	chr7	137407289	C/C	0.0	0.5227272727272727	0.2857142857142857	0.0	0.0	0.6465863453815262	0.3534136546184739	0.0
12123692	chr19	9012958	C/C	0.0	0.5227272727272727	0.2857142857142857	0.0	0.0	0.6465863453815262	0.3534136546184739	0.0
12123758	chr7	61794626	T/A	0.0	0.5227272727272727	0.2857142857142857	0.0	0.0	0.6465863453815262	0.3534136546184739	0.0
12123784	chr16	46419680	T/A	0.0	0.5227272727272727	0.2857142857142857	0.0	0.0	0.6465863453815262	0.3534136546184739	0.0
12123826	chr10	42387215	A/G	0.0	0.5227272727272727	0.2857142857142857	0.0	0.0	0.6465863453815262	0.3534136546184739	0.0
12123828	chr16	46402985	C/C	0.0	0.5227272727272727	0.2857142857142857	0.0	0.0	0.6465863453815262	0.3534136546184739	0.0
12123852	chr2	91599387	T/C	0.0	0.5227272727272727	0.2857142857142857	0.0	0.0	0.6465863453815262	0.3534136546184739	0.0
12123866	chr12	38543789	T/G	0.0	0.5227272727272727	0.2857142857142857	0.0	0.0	0.6465863453815262	0.3534136546184739	0.0
12123910	chr14	107066112	T/T	0.0	0.5227272727272727	0.2857142857142857	0.0	0.0	0.6465863453815262	0.3534136546184739	0.0
12123937	chr17	22249705	C/T	0.0	0.5227272727272727	0.2857142857142857	0.0	0.0	0.6465863453815262	0.3534136546184739	0.0
12123940	chr11	1213317	A/A	0.0	0.5227272727272727	0.2857142857142857	0.0	0.0	0.6465863453815262	0.3534136546184739	0.0
12123941	chr21	9699675	T/T	0.0	0.5227272727272727	0.2857142857142857	0.0	0.0	0.6465863453815262	0.3534136546184739	0.0
12123948	chr11	1213311	T/T	0.0	0.5227272727272727	0.2857142857142857	0.0	0.0	0.6465863453815262	0.3534136546184739	0.0
12123958	chr21	10703085	C/C	0.0	0.5227272727272727	0.2857142857142857	0.0	0.0	0.6465863453815262	0.3534136546184739	0.0
12123975	chr18	18515571	T/A	0.0	0.5227272727272727	0.2857142857142857	0.0	0.0	0.6465863453815262	0.3534136546184739	0.0
12123985	chr8	43793908	G/T	0.0	0.5227272727272727	0.2857142857142857	0.0	0.0	0.6465863453815262	0.3534136546184739	0.0
12124007	chr3	69242770	CA/C	0.0	0.5227272727272727	0.2857142857142857	0.0	0.0	0.6465863453815262	0.3534136546184739	0.0
12118849	chr9	33385690	T/T	0.0	0.6477272727272727	0.35714285714285715	0.0	0.0	0.6445880452342487	0.3554119547657512	0.0
12118876	chr9	33385698	G/G	0.0	0.6477272727272727	0.35714285714285715	0.0	0.0	0.6445880452342487	0.3554119547657512	0.0
12118925	chr8	46842301	T/T	0.0	0.6477272727272727	0.35714285714285715	0.0	0.0	0.6445880452342487	0.3554119547657512	0.0
12119030	chr1	121483868	C/C	0.0	0.6477272727272727	0.35714285714285715	0.0	0.0	0.6445880452342487	0.3554119547657512	0.0
12119121	chr16	46406859	A/A	0.0	0.6477272727272727	0.35714285714285715	0.0	0.0	0.6445880452342487	0.3554119547657512	0.0
12124026	chr17	81169001	A/A	0.0	0.5113636363636364	0.2857142857142857	0.0	0.0	0.6415478615071283	0.3584521384928717	0.0
12124032	chr12	9447488	T/T	0.0	0.5113636363636364	0.2857142857142857	0.0	0.0	0.6415478615071283	0.3584521384928717	0.0
12124102	chr1	13001418	A/A	0.0	0.5113636363636364	0.2857142857142857	0.0	0.0	0.6415478615071283	0.3584521384928717	0.0
12124162	chr2	162135988	A/G	0.0	0.5113636363636364	0.2857142857142857	0.0	0.0	0.6415478615071283	0.3584521384928717	0.0
12124163	chr16	46401289	G/A	0.0	0.5113636363636364	0.2857142857142857	0.0	0.0	0.6415478615071283	0.3584521384928717	0.0
12124167	chr1	121355025	C/C	0.0	0.5113636363636364	0.2857142857142857	0.0	0.0	0.6415478615071283	0.3584521384928717	0.0
12124172	chr18	108090	A/T	0.0	0.5113636363636364	0.2857142857142857	0.0	0.0	0.6415478615071283	0.3584521384928717	0.0
12124179	chr16	46406657	T/T	0.0	0.5113636363636364	0.2857142857142857	0.0	0.0	0.6415478615071283	0.3584521384928717	0.0
12124180	chr16	46406656	G/G	0.0	0.5113636363636364	0.2857142857142857	0.0	0.0	0.6415478615071283	0.3584521384928717	0.0
12124193	chr10	42385105	A/A	0.0	0.5113636363636364	0.2857142857142857	0.0	0.0	0.6415478615071283	0.3584521384928717	0.0
12124195	chr10	42385104	T/T	0.0	0.5113636363636364	0.2857142857142857	0.0	0.0	0.6415478615071283	0.3584521384928717	0.0
12124222	chr16	46411512	A/G	0.0	0.5113636363636364	0.2857142857142857	0.0	0.0	0.6415478615071283	0.3584521384928717	0.0
12124239	chr15	72859047	A/AT	0.0	0.5113636363636364	0.2857142857142857	0.0	0.0	0.6415478615071283	0.3584521384928717	0.0
12124275	chr13	25671320	G/G	0.0	0.5113636363636364	0.2857142857142857	0.0	0.0	0.6415478615071283	0.3584521384928717	0.0
12124281	chr19	15651551	T/G	0.0	0.5113636363636364	0.2857142857142857	0.0	0.0	0.6415478615071283	0.3584521384928717	0.0
12124285	chr19	9012947	A/A	0.0	0.5113636363636364	0.2857142857142857	0.0	0.0	0.6415478615071283	0.3584521384928717	0.0
12124306	chr21	21112411	G/A	0.0	0.5113636363636364	0.2857142857142857	0.0	0.0	0.6415478615071283	0.3584521384928717	0.0
12415295	chr4	89352469	C/C	0.0	0.022727272727272728	0.5714285714285714	0.0	0.0	0.03825136612021859	0.9617486338797816	0.0
12227810	chr16	46652088	C/C	0.0	0.05681818181818181	0.5714285714285714	0.0	0.0	0.09043927648578813	0.909560723514212	0.0
12214998	chr15	25227494	T/T	0.0	0.06818181818181818	0.6428571428571429	0.0	0.0	0.09589041095890408	0.9041095890410958	0.0
12208269	chr9	33352826	CAAA/CAAA	0.0	0.06818181818181818	0.5714285714285714	0.0	0.0	0.10659898477157362	0.8934010152284265	0.0
12210795	chr8	12438678	A/A	0.0	0.06818181818181818	0.5714285714285714	0.0	0.0	0.10659898477157362	0.8934010152284265	0.0
12193371	chr2	202505719	A/A	0.0	0.07954545454545454	0.5714285714285714	0.0	0.0	0.12219451371571073	0.8778054862842892	0.0
12196570	chr9	88292506	T/T	0.0	0.07954545454545454	0.5714285714285714	0.0	0.0	0.12219451371571073	0.8778054862842892	0.0
12197372	chr21	9912313	C/C	0.0	0.07954545454545454	0.5714285714285714	0.0	0.0	0.12219451371571073	0.8778054862842892	0.0
12199621	chr1	164781110	A/AATATAAG	0.0	0.07954545454545454	0.5714285714285714	0.0	0.0	0.12219451371571073	0.8778054862842892	0.0
12185482	chr5	14390989	C/C	0.0	0.09090909090909093	0.5714285714285714	0.0	0.0	0.13725490196078433	0.8627450980392156	0.0
12175237	chr11	18596966	G/G	0.0	0.11363636363636365	0.6428571428571429	0.0	0.0	0.1502145922746781	0.8497854077253219	0.0
12178899	chr6	4119553	A/A	0.0	0.10227272727272728	0.5714285714285714	0.0	0.0	0.15180722891566267	0.8481927710843373	0.0
12182179	chr15	69714638	A/A	0.0	0.10227272727272728	0.5714285714285714	0.0	0.0	0.15180722891566267	0.8481927710843373	0.0
12182384	chr1	43002199	A/A	0.0	0.10227272727272728	0.5714285714285714	0.0	0.0	0.15180722891566267	0.8481927710843373	0.0
12182605	chr4	190878504	T/T	0.0	0.10227272727272728	0.5714285714285714	0.0	0.0	0.15180722891566267	0.8481927710843373	0.0
12169890	chr3	75703730	G/G	0.0	0.125	0.6428571428571429	0.0	0.0	0.1627906976744186	0.8372093023255814	0.0
12170713	chr3	75718693	T/T	0.0	0.125	0.6428571428571429	0.0	0.0	0.1627906976744186	0.8372093023255814	0.0
12171928	chr16	56532618	G/G	0.0	0.125	0.6428571428571429	0.0	0.0	0.1627906976744186	0.8372093023255814	0.0
12173573	chr12	11174158	C/C	0.0	0.11363636363636365	0.5714285714285714	0.0	0.0	0.16587677725118485	0.8341232227488151	0.0
12173729	chr1	55524339	CGTGTGTGTGTGTGTGT/CGTGTGTGTGTGTGTGT	0.0	0.11363636363636365	0.5714285714285714	0.0	0.0	0.16587677725118485	0.8341232227488151	0.0
12173971	chr1	112237831	A/ATAATAT	0.0	0.11363636363636365	0.5714285714285714	0.0	0.0	0.16587677725118485	0.8341232227488151	0.0
12175394	chr2	92119644	T/T	0.0	0.11363636363636365	0.5714285714285714	0.0	0.0	0.16587677725118485	0.8341232227488151	0.0
12176275	chr6	36483295	C/C	0.0	0.11363636363636365	0.5714285714285714	0.0	0.0	0.16587677725118485	0.8341232227488151	0.0
12176395	chr15	65477364	A/A	0.0	0.11363636363636365	0.5714285714285714	0.0	0.0	0.16587677725118485	0.8341232227488151	0.0
12176990	chr22	21022400	C/C	0.0	0.11363636363636365	0.5714285714285714	0.0	0.0	0.16587677725118485	0.8341232227488151	0.0
12169552	chr5	36123065	T/T	0.0	0.125	0.5714285714285714	0.0	0.0	0.1794871794871795	0.8205128205128205	0.0
12169591	chr2	238658030	T/T	0.0	0.125	0.5714285714285714	0.0	0.0	0.1794871794871795	0.8205128205128205	0.0
12169667	chr9	77502393	T/TCA	0.0	0.125	0.5714285714285714	0.0	0.0	0.1794871794871795	0.8205128205128205	0.0
12169950	chr9	68425351	A/G	0.0	0.125	0.5714285714285714	0.0	0.0	0.1794871794871795	0.8205128205128205	0.0
12171439	chr4	74010555	T/T	0.0	0.125	0.5714285714285714	0.0	0.0	0.1794871794871795	0.8205128205128205	0.0
12171826	chr17	58525216	G/G	0.0	0.125	0.5714285714285714	0.0	0.0	0.1794871794871795	0.8205128205128205	0.0
12172024	chr10	19616400	T/T	0.0	0.125	0.5714285714285714	0.0	0.0	0.1794871794871795	0.8205128205128205	0.0
12172272	chr22	51220441	T/C	0.0	0.125	0.5714285714285714	0.0	0.0	0.1794871794871795	0.8205128205128205	0.0
12172960	chr2	96617262	G/G	0.0	0.125	0.5714285714285714	0.0	0.0	0.1794871794871795	0.8205128205128205	0.0
12165397	chr3	47449580	T/C	0.0	0.14772727272727273	0.6428571428571429	0.0	0.0	0.1868583162217659	0.8131416837782341	0.0
12166117	chr2	133076425	A/A	0.0	0.13636363636363635	0.5714285714285714	0.0	0.0	0.1926605504587156	0.8073394495412844	0.0
12166138	chr17	18301319	G/G	0.0	0.13636363636363635	0.5714285714285714	0.0	0.0	0.1926605504587156	0.8073394495412844	0.0
12166673	chr1	86435957	T/T	0.0	0.13636363636363635	0.5714285714285714	0.0	0.0	0.1926605504587156	0.8073394495412844	0.0
12167639	chr13	42772774	G/G	0.0	0.13636363636363635	0.5714285714285714	0.0	0.0	0.1926605504587156	0.8073394495412844	0.0
12168794	chr7	6485740	C/C	0.0	0.13636363636363635	0.5714285714285714	0.0	0.0	0.1926605504587156	0.8073394495412844	0.0
12168988	chr16	33545940	C/C	0.0	0.13636363636363635	0.5714285714285714	0.0	0.0	0.1926605504587156	0.8073394495412844	0.0
12169083	chr19	50183981	T/C	0.0	0.13636363636363635	0.5714285714285714	0.0	0.0	0.1926605504587156	0.8073394495412844	0.0
12169335	chr19	50183980	T/C	0.0	0.13636363636363635	0.5714285714285714	0.0	0.0	0.1926605504587156	0.8073394495412844	0.0
12160419	chr15	67920531	T/C	0.0	0.1590909090909091	0.6428571428571429	0.0	0.0	0.19838056680161945	0.8016194331983806	0.0
12160490	chr22	16984119	A/A	0.0	0.1590909090909091	0.6428571428571429	0.0	0.0	0.19838056680161945	0.8016194331983806	0.0
12161018	chr14	59972168	AG/A	0.0	0.1590909090909091	0.6428571428571429	0.0	0.0	0.19838056680161945	0.8016194331983806	0.0
12163179	chr9	68438460	T/T	0.0	0.14772727272727273	0.5714285714285714	0.0	0.0	0.20541760722347632	0.7945823927765238	0.0
12163573	chr4	57891200	G/G	0.0	0.14772727272727273	0.5714285714285714	0.0	0.0	0.20541760722347632	0.7945823927765238	0.0
12163898	chr7	56558689	A/A	0.0	0.14772727272727273	0.5714285714285714	0.0	0.0	0.20541760722347632	0.7945823927765238	0.0
12164012	chr12	118821800	C/C	0.0	0.14772727272727273	0.5714285714285714	0.0	0.0	0.20541760722347632	0.7945823927765238	0.0
12164272	chr14	77795311	CT/C	0.0	0.14772727272727273	0.5714285714285714	0.0	0.0	0.20541760722347632	0.7945823927765238	0.0
12164328	chr14	19118405	C/C	0.0	0.14772727272727273	0.5714285714285714	0.0	0.0	0.20541760722347632	0.7945823927765238	0.0
12164717	chr2	89082684	T/T	0.0	0.14772727272727273	0.5714285714285714	0.0	0.0	0.20541760722347632	0.7945823927765238	0.0
12164794	chr1	142803796	G/G	0.0	0.14772727272727273	0.5714285714285714	0.0	0.0	0.20541760722347632	0.7945823927765238	0.0
12165223	chr7	142460503	C/C	0.0	0.14772727272727273	0.5714285714285714	0.0	0.0	0.20541760722347632	0.7945823927765238	0.0
12165412	chr1	148023489	T/T	0.0	0.14772727272727273	0.5714285714285714	0.0	0.0	0.20541760722347632	0.7945823927765238	0.0
12165570	chr16	33545014	C/C	0.0	0.14772727272727273	0.5714285714285714	0.0	0.0	0.20541760722347632	0.7945823927765238	0.0
12165572	chr12	51019633	TC/T	0.0	0.14772727272727273	0.5714285714285714	0.0	0.0	0.20541760722347632	0.7945823927765238	0.0
6633495	chr2	190795346	C/G	0.03498542274052478	0.11363636363636365	0.5714285714285714	0.0	0.04858746664212755	0.1578172448697893	0.7935952884880833	0.0
906568	chr9	132401089	A/G	0.008746355685131196	0.1590909090909091	0.6428571428571429	0.0	0.010788720882713524	0.19624029423784226	0.7929709848794442	0.0
9337542	chr17	4545163	G/G	0.058309037900874626	0.09090909090909093	0.5714285714285714	0.0	0.08091210003677822	0.12614931960279516	0.7929385803604266	0.0
12157069	chr2	32366959	A/A	0.0	0.17045454545454544	0.6428571428571429	0.0	0.0	0.20958083832335328	0.7904191616766467	0.0
12158724	chr15	73024181	G/A	0.0	0.17045454545454544	0.6428571428571429	0.0	0.0	0.20958083832335328	0.7904191616766467	0.0
12158903	chr18	10605749	A/A	0.0	0.17045454545454544	0.6428571428571429	0.0	0.0	0.20958083832335328	0.7904191616766467	0.0
12159859	chr9	45363945	A/A	0.0	0.1590909090909091	0.5714285714285714	0.0	0.0	0.2177777777777778	0.7822222222222223	0.0
12159971	chr22	21022380	G/G	0.0	0.1590909090909091	0.5714285714285714	0.0	0.0	0.2177777777777778	0.7822222222222223	0.0
12160117	chr1	162749761	T/C	0.0	0.1590909090909091	0.5714285714285714	0.0	0.0	0.2177777777777778	0.7822222222222223	0.0
12160364	chr12	31272007	A/A	0.0	0.1590909090909091	0.5714285714285714	0.0	0.0	0.2177777777777778	0.7822222222222223	0.0
12160533	chr21	45527112	GCTC/G	0.0	0.1590909090909091	0.5714285714285714	0.0	0.0	0.2177777777777778	0.7822222222222223	0.0
12160876	chr16	4767560	GA/GA	0.0	0.1590909090909091	0.5714285714285714	0.0	0.0	0.2177777777777778	0.7822222222222223	0.0
12161016	chr14	24970659	G/A	0.0	0.1590909090909091	0.5714285714285714	0.0	0.0	0.2177777777777778	0.7822222222222223	0.0
12161020	chr17	28811553	TTTTTG/T	0.0	0.1590909090909091	0.5714285714285714	0.0	0.0	0.2177777777777778	0.7822222222222223	0.0
12161030	chr9	135523692	T/T	0.0	0.1590909090909091	0.5714285714285714	0.0	0.0	0.2177777777777778	0.7822222222222223	0.0
12161846	chr9	69082881	G/G	0.0	0.1590909090909091	0.5714285714285714	0.0	0.0	0.2177777777777778	0.7822222222222223	0.0
12161866	chr3	158407930	C/C	0.0	0.1590909090909091	0.5714285714285714	0.0	0.0	0.2177777777777778	0.7822222222222223	0.0
12161992	chr16	33943594	C/C	0.0	0.1590909090909091	0.5714285714285714	0.0	0.0	0.2177777777777778	0.7822222222222223	0.0
12154939	chr7	102737945	G/A	0.0	0.18181818181818185	0.6428571428571429	0.0	0.0	0.2204724409448819	0.7795275590551182	0.0
12155207	chr9	16872282	G/G	0.0	0.18181818181818185	0.6428571428571429	0.0	0.0	0.2204724409448819	0.7795275590551182	0.0
12155231	chr8	95750546	C/C	0.0	0.18181818181818185	0.6428571428571429	0.0	0.0	0.2204724409448819	0.7795275590551182	0.0
12155915	chr12	52845574	T/T	0.0	0.18181818181818185	0.6428571428571429	0.0	0.0	0.2204724409448819	0.7795275590551182	0.0
12155927	chr21	46911299	GC/GC	0.0	0.18181818181818185	0.6428571428571429	0.0	0.0	0.2204724409448819	0.7795275590551182	0.0
12156518	chr2	92119694	C/C	0.0	0.18181818181818185	0.6428571428571429	0.0	0.0	0.2204724409448819	0.7795275590551182	0.0
12156526	chr6	56186528	G/A	0.0	0.18181818181818185	0.6428571428571429	0.0	0.0	0.2204724409448819	0.7795275590551182	0.0
12156820	chr16	33545892	G/G	0.0	0.18181818181818185	0.6428571428571429	0.0	0.0	0.2204724409448819	0.7795275590551182	0.0
1993281	chr12	17454402	A/G	0.0641399416909621	0.10227272727272728	0.5714285714285714	0.0	0.08692919042701272	0.1386107494050559	0.7744600601679315	0.0
12157003	chr18	50589905	GA/GA	0.0	0.17045454545454544	0.5714285714285714	0.0	0.0	0.2297592997811816	0.7702407002188184	0.0
12157169	chr2	74128666	T/T	0.0	0.17045454545454544	0.5714285714285714	0.0	0.0	0.2297592997811816	0.7702407002188184	0.0
12157390	chr13	79932246	C/G	0.0	0.17045454545454544	0.5714285714285714	0.0	0.0	0.2297592997811816	0.7702407002188184	0.0
12157532	chr1	142729818	G/G	0.0	0.17045454545454544	0.5714285714285714	0.0	0.0	0.2297592997811816	0.7702407002188184	0.0
12157643	chr16	33942333	G/G	0.0	0.17045454545454544	0.5714285714285714	0.0	0.0	0.2297592997811816	0.7702407002188184	0.0
12157750	chr12	52626953	G/GC	0.0	0.17045454545454544	0.5714285714285714	0.0	0.0	0.2297592997811816	0.7702407002188184	0.0
12157874	chr9	16934	A/A	0.0	0.17045454545454544	0.5714285714285714	0.0	0.0	0.2297592997811816	0.7702407002188184	0.0
12157940	chr21	15441017	G/G	0.0	0.17045454545454544	0.5714285714285714	0.0	0.0	0.2297592997811816	0.7702407002188184	0.0
12158571	chr5	28927598	T/G	0.0	0.17045454545454544	0.5714285714285714	0.0	0.0	0.2297592997811816	0.7702407002188184	0.0
12158576	chr17	14139414	G/G	0.0	0.17045454545454544	0.5714285714285714	0.0	0.0	0.2297592997811816	0.7702407002188184	0.0
12158618	chr13	19298610	T/T	0.0	0.17045454545454544	0.5714285714285714	0.0	0.0	0.2297592997811816	0.7702407002188184	0.0
12158806	chr13	19909099	G/A	0.0	0.17045454545454544	0.5714285714285714	0.0	0.0	0.2297592997811816	0.7702407002188184	0.0
12158850	chr2	89083673	G/G	0.0	0.17045454545454544	0.5714285714285714	0.0	0.0	0.2297592997811816	0.7702407002188184	0.0
12158864	chr2	89083672	T/T	0.0	0.17045454545454544	0.5714285714285714	0.0	0.0	0.2297592997811816	0.7702407002188184	0.0
12158910	chr13	101726691	C/CT	0.0	0.17045454545454544	0.5714285714285714	0.0	0.0	0.2297592997811816	0.7702407002188184	0.0
12159148	chr2	96521933	A/A	0.0	0.17045454545454544	0.5714285714285714	0.0	0.0	0.2297592997811816	0.7702407002188184	0.0
12159149	chr2	96521928	T/T	0.0	0.17045454545454544	0.5714285714285714	0.0	0.0	0.2297592997811816	0.7702407002188184	0.0
12159202	chr2	96617256	G/G	0.0	0.17045454545454544	0.5714285714285714	0.0	0.0	0.2297592997811816	0.7702407002188184	0.0
12159293	chr2	42719860	G/GC	0.0	0.17045454545454544	0.5714285714285714	0.0	0.0	0.2297592997811816	0.7702407002188184	0.0
12159608	chr15	21140945	T/T	0.0	0.17045454545454544	0.5714285714285714	0.0	0.0	0.2297592997811816	0.7702407002188184	0.0
10597891	chr4	171526514	G/T	0.023323615160349854	0.14772727272727273	0.5714285714285714	0.0	0.0314131453304181	0.1989647940743385	0.7696220605952434	0.0
12153324	chr15	60649579	TC/T	0.0	0.19318181818181815	0.6428571428571429	0.0	0.0	0.2310679611650485	0.7689320388349514	0.0
10799717	chr20	18535982	A/G	0.002915451895043732	0.17045454545454544	0.5714285714285714	0.0	0.003914416618477826	0.22885992615986836	0.7672256572216539	0.0
3996304	chr3	129864962	T/C	0.002915451895043732	0.19318181818181815	0.6428571428571429	0.0	0.0034751016862141137	0.23026497650357386	0.7662599218102122	0.0
7319742	chr7	102737947	A/G	0.002915451895043732	0.19318181818181815	0.6428571428571429	0.0	0.0034751016862141137	0.23026497650357386	0.7662599218102122	0.0
5418370	chr11	112071174	C/T	0.005830903790087464	0.17045454545454544	0.5714285714285714	0.0	0.0077983074128229	0.22796756613053304	0.7642341264566441	0.0
12150631	chr11	49037314	T/C	0.0	0.20454545454545456	0.6428571428571429	0.0	0.0	0.2413793103448276	0.7586206896551724	0.0
12150924	chr1	33139044	TC/TC	0.0	0.20454545454545456	0.6428571428571429	0.0	0.0	0.2413793103448276	0.7586206896551724	0.0
12151781	chr3	75717438	A/A	0.0	0.20454545454545456	0.6428571428571429	0.0	0.0	0.2413793103448276	0.7586206896551724	0.0
12152277	chr17	165263	T/T	0.0	0.20454545454545456	0.6428571428571429	0.0	0.0	0.2413793103448276	0.7586206896551724	0.0
12152352	chr1	17197771	A/A	0.0	0.20454545454545456	0.6428571428571429	0.0	0.0	0.2413793103448276	0.7586206896551724	0.0
12152355	chr1	17197777	G/G	0.0	0.20454545454545456	0.6428571428571429	0.0	0.0	0.2413793103448276	0.7586206896551724	0.0
12154740	chr22	21532847	T/T	0.0	0.18181818181818185	0.5714285714285714	0.0	0.0	0.2413793103448276	0.7586206896551724	0.0
12154813	chr17	7486014	C/T	0.0	0.18181818181818185	0.5714285714285714	0.0	0.0	0.2413793103448276	0.7586206896551724	0.0
12154893	chr14	27985148	A/T	0.0	0.18181818181818185	0.5714285714285714	0.0	0.0	0.2413793103448276	0.7586206896551724	0.0
12154944	chr6	7595241	A/A	0.0	0.18181818181818185	0.5714285714285714	0.0	0.0	0.2413793103448276	0.7586206896551724	0.0
12155101	chr2	96616576	C/C	0.0	0.18181818181818185	0.5714285714285714	0.0	0.0	0.2413793103448276	0.7586206896551724	0.0
12155102	chr2	96616571	A/A	0.0	0.18181818181818185	0.5714285714285714	0.0	0.0	0.2413793103448276	0.7586206896551724	0.0
12155156	chr1	10041298	A/A	0.0	0.18181818181818185	0.5714285714285714	0.0	0.0	0.2413793103448276	0.7586206896551724	0.0
12155382	chr1	7745133	T/C	0.0	0.18181818181818185	0.5714285714285714	0.0	0.0	0.2413793103448276	0.7586206896551724	0.0
12155455	chr10	51620278	A/A	0.0	0.18181818181818185	0.5714285714285714	0.0	0.0	0.2413793103448276	0.7586206896551724	0.0
12155507	chr15	54002909	T/C	0.0	0.18181818181818185	0.5714285714285714	0.0	0.0	0.2413793103448276	0.7586206896551724	0.0
12155558	chr16	53319390	T/TAATGA	0.0	0.18181818181818185	0.5714285714285714	0.0	0.0	0.2413793103448276	0.7586206896551724	0.0
12155619	chr2	89083459	C/C	0.0	0.18181818181818185	0.5714285714285714	0.0	0.0	0.2413793103448276	0.7586206896551724	0.0
12155649	chr2	89083464	G/G	0.0	0.18181818181818185	0.5714285714285714	0.0	0.0	0.2413793103448276	0.7586206896551724	0.0
12155732	chr16	15092116	T/T	0.0	0.18181818181818185	0.5714285714285714	0.0	0.0	0.2413793103448276	0.7586206896551724	0.0
12155776	chr11	30358475	A/T	0.0	0.18181818181818185	0.5714285714285714	0.0	0.0	0.2413793103448276	0.7586206896551724	0.0
12155898	chr7	56558700	G/G	0.0	0.18181818181818185	0.5714285714285714	0.0	0.0	0.2413793103448276	0.7586206896551724	0.0
12155947	chr1	142729820	G/G	0.0	0.18181818181818185	0.5714285714285714	0.0	0.0	0.2413793103448276	0.7586206896551724	0.0
12156013	chr4	49529175	C/T	0.0	0.18181818181818185	0.5714285714285714	0.0	0.0	0.2413793103448276	0.7586206896551724	0.0
12156225	chr12	102224491	AGCC/A	0.0	0.18181818181818185	0.5714285714285714	0.0	0.0	0.2413793103448276	0.7586206896551724	0.0
12156498	chr9	87360106	ACACCT/A	0.0	0.18181818181818185	0.5714285714285714	0.0	0.0	0.2413793103448276	0.7586206896551724	0.0
12156504	chr2	92102281	A/A	0.0	0.18181818181818185	0.5714285714285714	0.0	0.0	0.2413793103448276	0.7586206896551724	0.0
12156589	chr9	36342181	T/TCTC	0.0	0.18181818181818185	0.5714285714285714	0.0	0.0	0.2413793103448276	0.7586206896551724	0.0
12156595	chr4	185686948	A/A	0.0	0.18181818181818185	0.5714285714285714	0.0	0.0	0.2413793103448276	0.7586206896551724	0.0
12156691	chr5	35047745	TG/T	0.0	0.18181818181818185	0.5714285714285714	0.0	0.0	0.2413793103448276	0.7586206896551724	0.0
12156768	chr12	123253798	T/TAC	0.0	0.18181818181818185	0.5714285714285714	0.0	0.0	0.2413793103448276	0.7586206896551724	0.0
12156895	chr13	20568203	T/A	0.0	0.18181818181818185	0.5714285714285714	0.0	0.0	0.2413793103448276	0.7586206896551724	0.0
7579892	chr22	20325425	C/A	0.03498542274052478	0.17045454545454544	0.6428571428571429	0.0	0.04124194493263035	0.20093731693028705	0.7578207381370827	0.0
3414841	chr19	54279108	G/C	0.10495626822157436	0.07954545454545454	0.5714285714285714	0.0	0.13884384450190648	0.10522855765438052	0.755927597843713	0.0
10892911	chr20	45008729	G/A	0.061224489795918366	0.125	0.5714285714285714	0.0	0.0808080808080808	0.16498316498316498	0.7542087542087541	0.0
5585697	chr18	10681929	A/G	0.005830903790087464	0.18181818181818185	0.5714285714285714	0.0	0.0076815642458100564	0.2395251396648045	0.7527932960893854	0.0
12148565	chr1	16907547	G/G	0.0	0.2159090909090909	0.6428571428571429	0.0	0.0	0.25141776937618143	0.7485822306238186	0.0
12148664	chr9	67333979	A/A	0.0	0.2159090909090909	0.6428571428571429	0.0	0.0	0.25141776937618143	0.7485822306238186	0.0
12148796	chr13	19298589	C/C	0.0	0.2159090909090909	0.6428571428571429	0.0	0.0	0.25141776937618143	0.7485822306238186	0.0
12149012	chr10	35490569	T/T	0.0	0.2159090909090909	0.6428571428571429	0.0	0.0	0.25141776937618143	0.7485822306238186	0.0
12149134	chr7	56558722	T/T	0.0	0.2159090909090909	0.6428571428571429	0.0	0.0	0.25141776937618143	0.7485822306238186	0.0
12149237	chr20	26094651	C/C	0.0	0.2159090909090909	0.6428571428571429	0.0	0.0	0.25141776937618143	0.7485822306238186	0.0
12149380	chr1	149684403	A/A	0.0	0.2159090909090909	0.6428571428571429	0.0	0.0	0.25141776937618143	0.7485822306238186	0.0
12149912	chr17	62254983	G/A	0.0	0.2159090909090909	0.6428571428571429	0.0	0.0	0.25141776937618143	0.7485822306238186	0.0
12149928	chr17	62125503	A/T	0.0	0.2159090909090909	0.6428571428571429	0.0	0.0	0.25141776937618143	0.7485822306238186	0.0
12149957	chr13	66425420	G/A	0.0	0.2159090909090909	0.6428571428571429	0.0	0.0	0.25141776937618143	0.7485822306238186	0.0
12150154	chr1	33138833	T/C	0.0	0.2159090909090909	0.6428571428571429	0.0	0.0	0.25141776937618143	0.7485822306238186	0.0
12150226	chr10	127738280	A/A	0.0	0.2159090909090909	0.6428571428571429	0.0	0.0	0.25141776937618143	0.7485822306238186	0.0
12150262	chr12	52845435	T/T	0.0	0.2159090909090909	0.6428571428571429	0.0	0.0	0.25141776937618143	0.7485822306238186	0.0
8780785	chr6	43182657	G/A	0.023323615160349854	0.19318181818181815	0.6428571428571429	0.0	0.02714059909788349	0.22479663826670265	0.7480627626354139	0.0
12152602	chr7	56558707	C/C	0.0	0.19318181818181815	0.5714285714285714	0.0	0.0	0.2526539278131635	0.7473460721868366	0.0
12152637	chr16	33504557	T/T	0.0	0.19318181818181815	0.5714285714285714	0.0	0.0	0.2526539278131635	0.7473460721868366	0.0
12152681	chr4	184567431	T/T	0.0	0.19318181818181815	0.5714285714285714	0.0	0.0	0.2526539278131635	0.7473460721868366	0.0
12152720	chr12	4446457	C/CA	0.0	0.19318181818181815	0.5714285714285714	0.0	0.0	0.2526539278131635	0.7473460721868366	0.0
12152920	chr18	18520214	A/A	0.0	0.19318181818181815	0.5714285714285714	0.0	0.0	0.2526539278131635	0.7473460721868366	0.0
12152929	chr18	18520256	T/T	0.0	0.19318181818181815	0.5714285714285714	0.0	0.0	0.2526539278131635	0.7473460721868366	0.0
12152938	chr1	17197779	A/A	0.0	0.19318181818181815	0.5714285714285714	0.0	0.0	0.2526539278131635	0.7473460721868366	0.0
12153147	chr9	16868792	T/T	0.0	0.19318181818181815	0.5714285714285714	0.0	0.0	0.2526539278131635	0.7473460721868366	0.0
12153197	chr1	16912524	A/A	0.0	0.19318181818181815	0.5714285714285714	0.0	0.0	0.2526539278131635	0.7473460721868366	0.0
12153222	chr15	34640054	AAAAAAT/A	0.0	0.19318181818181815	0.5714285714285714	0.0	0.0	0.2526539278131635	0.7473460721868366	0.0
12153259	chr2	132770081	G/G	0.0	0.19318181818181815	0.5714285714285714	0.0	0.0	0.2526539278131635	0.7473460721868366	0.0
12153327	chr9	14710	A/A	0.0	0.19318181818181815	0.5714285714285714	0.0	0.0	0.2526539278131635	0.7473460721868366	0.0
12153354	chr5	43198821	T/G	0.0	0.19318181818181815	0.5714285714285714	0.0	0.0	0.2526539278131635	0.7473460721868366	0.0
12153460	chr2	74089266	G/G	0.0	0.19318181818181815	0.5714285714285714	0.0	0.0	0.2526539278131635	0.7473460721868366	0.0
12153505	chr20	18535590	ATAGATTACTGTGCAGTAAAACAATTCTAAT/A	0.0	0.19318181818181815	0.5714285714285714	0.0	0.0	0.2526539278131635	0.7473460721868366	0.0
12153546	chr2	171508490	CA/C	0.0	0.19318181818181815	0.5714285714285714	0.0	0.0	0.2526539278131635	0.7473460721868366	0.0
12153601	chr12	11174186	T/T	0.0	0.19318181818181815	0.5714285714285714	0.0	0.0	0.2526539278131635	0.7473460721868366	0.0
12153707	chr11	124110342	A/A	0.0	0.19318181818181815	0.5714285714285714	0.0	0.0	0.2526539278131635	0.7473460721868366	0.0
12153715	chr11	124110343	C/C	0.0	0.19318181818181815	0.5714285714285714	0.0	0.0	0.2526539278131635	0.7473460721868366	0.0
12153762	chr21	15441060	G/G	0.0	0.19318181818181815	0.5714285714285714	0.0	0.0	0.2526539278131635	0.7473460721868366	0.0
12154003	chr9	90733797	C/C	0.0	0.19318181818181815	0.5714285714285714	0.0	0.0	0.2526539278131635	0.7473460721868366	0.0
12154062	chr1	68627451	G/G	0.0	0.19318181818181815	0.5714285714285714	0.0	0.0	0.2526539278131635	0.7473460721868366	0.0
12154142	chr3	178943987	T/TACTTG	0.0	0.19318181818181815	0.5714285714285714	0.0	0.0	0.2526539278131635	0.7473460721868366	0.0
12154227	chr7	114562833	G/GTT	0.0	0.19318181818181815	0.5714285714285714	0.0	0.0	0.2526539278131635	0.7473460721868366	0.0
12154282	chr13	70549942	C/C	0.0	0.19318181818181815	0.5714285714285714	0.0	0.0	0.2526539278131635	0.7473460721868366	0.0
12154450	chr10	93812334	G/A	0.0	0.19318181818181815	0.5714285714285714	0.0	0.0	0.2526539278131635	0.7473460721868366	0.0
12154528	chr3	75717430	A/A	0.0	0.19318181818181815	0.5714285714285714	0.0	0.0	0.2526539278131635	0.7473460721868366	0.0
12154589	chr9	135944524	T/T	0.0	0.19318181818181815	0.5714285714285714	0.0	0.0	0.2526539278131635	0.7473460721868366	0.0
1685516	chr1	197093098	A/T	0.0728862973760933	0.14772727272727273	0.6428571428571429	0.0	0.08441085063116295	0.17108544680197982	0.7445037025668573	0.0
8327442	chr15	62698803	T/G	0.026239067055393587	0.17045454545454544	0.5714285714285714	0.0	0.034160017252533974	0.22191071813672636	0.7439292646107397	0.0
9337548	chr17	4545218	A/A	0.061224489795918366	0.13636363636363635	0.5714285714285714	0.0	0.0796139927623643	0.1773220747889023	0.7430639324487335	0.0
12157281	chr1	77632270	T/C	0.0	0.17045454545454544	0.6428571428571429	0.05263157894736842	0.0	0.19684262456832755	0.7423778983719783	0.06077947705969412
2553955	chr8	6969943	T/C	0.005830903790087464	0.19318181818181815	0.5714285714285714	0.0	0.007568264889271124	0.2507417759621587	0.7416899591485702	0.0
10098229	chr4	49581834	G/G	0.008746355685131196	0.19318181818181815	0.5714285714285714	0.0	0.011309600308443643	0.24979651287323826	0.7388938868183181	0.0
12146817	chr1	21808223	C/C	0.0	0.2272727272727273	0.6428571428571429	0.0	0.0	0.26119402985074625	0.7388059701492538	0.0
12147255	chr2	96604420	T/T	0.0	0.2272727272727273	0.6428571428571429	0.0	0.0	0.26119402985074625	0.7388059701492538	0.0
12147319	chr6	5002615	A/AC	0.0	0.2272727272727273	0.6428571428571429	0.0	0.0	0.26119402985074625	0.7388059701492538	0.0
12147483	chr15	32393663	C/A	0.0	0.2272727272727273	0.6428571428571429	0.0	0.0	0.26119402985074625	0.7388059701492538	0.0
12147556	chr9	67333985	C/C	0.0	0.2272727272727273	0.6428571428571429	0.0	0.0	0.26119402985074625	0.7388059701492538	0.0
12148135	chr13	19298571	T/T	0.0	0.2272727272727273	0.6428571428571429	0.0	0.0	0.26119402985074625	0.7388059701492538	0.0
12148141	chr13	19298580	C/C	0.0	0.2272727272727273	0.6428571428571429	0.0	0.0	0.26119402985074625	0.7388059701492538	0.0
12148147	chr13	19298579	C/C	0.0	0.2272727272727273	0.6428571428571429	0.0	0.0	0.26119402985074625	0.7388059701492538	0.0
1725814	chr1	206943351	T/C	0.005830903790087464	0.17045454545454544	0.6428571428571429	0.05263157894736842	0.0066885484609738	0.19552603313471706	0.7374124678223615	0.060372950581947714
12150481	chr16	81050769	T/TA	0.0	0.20454545454545456	0.5714285714285714	0.0	0.0	0.26359832635983266	0.7364016736401673	0.0
12150537	chr21	11029936	T/T	0.0	0.20454545454545456	0.5714285714285714	0.0	0.0	0.26359832635983266	0.7364016736401673	0.0
12150604	chr1	16862714	G/G	0.0	0.20454545454545456	0.5714285714285714	0.0	0.0	0.26359832635983266	0.7364016736401673	0.0
12150721	chr8	138709834	AAAAC/A	0.0	0.20454545454545456	0.5714285714285714	0.0	0.0	0.26359832635983266	0.7364016736401673	0.0
12150776	chr1	157044627	T/C	0.0	0.20454545454545456	0.5714285714285714	0.0	0.0	0.26359832635983266	0.7364016736401673	0.0
12150837	chr6	63903574	GAAGGAGC/G	0.0	0.20454545454545456	0.5714285714285714	0.0	0.0	0.26359832635983266	0.7364016736401673	0.0
12151124	chr9	139760830	CG/C	0.0	0.20454545454545456	0.5714285714285714	0.0	0.0	0.26359832635983266	0.7364016736401673	0.0
12151170	chr4	39344237	C/T	0.0	0.20454545454545456	0.5714285714285714	0.0	0.0	0.26359832635983266	0.7364016736401673	0.0
12151322	chr13	19298598	C/C	0.0	0.20454545454545456	0.5714285714285714	0.0	0.0	0.26359832635983266	0.7364016736401673	0.0
12151437	chr1	144606963	T/T	0.0	0.20454545454545456	0.5714285714285714	0.0	0.0	0.26359832635983266	0.7364016736401673	0.0
12151456	chr12	50899153	G/A	0.0	0.20454545454545456	0.5714285714285714	0.0	0.0	0.26359832635983266	0.7364016736401673	0.0
12151573	chr1	150998221	A/A	0.0	0.20454545454545456	0.5714285714285714	0.0	0.0	0.26359832635983266	0.7364016736401673	0.0
12151661	chr18	14124176	T/T	0.0	0.20454545454545456	0.5714285714285714	0.0	0.0	0.26359832635983266	0.7364016736401673	0.0
12151773	chr2	20871293	A/G	0.0	0.20454545454545456	0.5714285714285714	0.0	0.0	0.26359832635983266	0.7364016736401673	0.0
12151871	chr12	11174181	C/C	0.0	0.20454545454545456	0.5714285714285714	0.0	0.0	0.26359832635983266	0.7364016736401673	0.0
12151876	chr5	21554709	A/A	0.0	0.20454545454545456	0.5714285714285714	0.0	0.0	0.26359832635983266	0.7364016736401673	0.0
12151921	chr4	178357514	T/T	0.0	0.20454545454545456	0.5714285714285714	0.0	0.0	0.26359832635983266	0.7364016736401673	0.0
12151929	chr4	159636305	AG/A	0.0	0.20454545454545456	0.5714285714285714	0.0	0.0	0.26359832635983266	0.7364016736401673	0.0
12151970	chr16	32094715	G/G	0.0	0.20454545454545456	0.5714285714285714	0.0	0.0	0.26359832635983266	0.7364016736401673	0.0
12152019	chr17	7413120	A/G	0.0	0.20454545454545456	0.5714285714285714	0.0	0.0	0.26359832635983266	0.7364016736401673	0.0
12152052	chr13	23808732	C/C	0.0	0.20454545454545456	0.5714285714285714	0.0	0.0	0.26359832635983266	0.7364016736401673	0.0
12152172	chr3	3196273	AT/A	0.0	0.20454545454545456	0.5714285714285714	0.0	0.0	0.26359832635983266	0.7364016736401673	0.0
12152281	chr9	66711464	G/G	0.0	0.20454545454545456	0.5714285714285714	0.0	0.0	0.26359832635983266	0.7364016736401673	0.0
12152335	chr10	135491069	T/T	0.0	0.20454545454545456	0.5714285714285714	0.0	0.0	0.26359832635983266	0.7364016736401673	0.0
3401829	chr19	52940845	A/G	0.055393586005830914	0.125	0.6428571428571429	0.05263157894736842	0.06324318405781232	0.14271323770940544	0.7339537939340852	0.060089784298697026
2142680	chr12	52863160	A/A	0.05247813411078717	0.18181818181818185	0.6428571428571429	0.0	0.05982776854509745	0.20728206677745886	0.7328901646774438	0.0
12155058	chr7	95818475	G/T	0.0	0.18181818181818185	0.6428571428571429	0.05263157894736842	0.0	0.20724581223217767	0.732761978963771	0.05999220880405143
2142747	chr12	52865443	C/C	0.0641399416909621	0.17045454545454544	0.6428571428571429	0.0	0.07309797998867283	0.1942609023975835	0.7326411176137436	0.0
11218995	chr5	52354103	A/T	0.0728862973760933	0.13636363636363635	0.5714285714285714	0.0	0.09336275674758106	0.17467323035138346	0.7319640129010354	0.0
1023617	chr1	11104845	T/C	0.13119533527696792	0.07954545454545454	0.5714285714285714	0.0	0.1677326443305519	0.10169850480748867	0.7305688508619594	0.0
12145128	chr12	69214081	A/A	0.0	0.23863636363636365	0.6428571428571429	0.0	0.0	0.2707182320441989	0.7292817679558011	0.0
12145336	chr14	45759125	A/AT	0.0	0.23863636363636365	0.6428571428571429	0.0	0.0	0.2707182320441989	0.7292817679558011	0.0
12145478	chr21	9912361	T/T	0.0	0.23863636363636365	0.6428571428571429	0.0	0.0	0.2707182320441989	0.7292817679558011	0.0
12145568	chr19	45005833	T/T	0.0	0.23863636363636365	0.6428571428571429	0.0	0.0	0.2707182320441989	0.7292817679558011	0.0
12145628	chr14	106771313	G/A	0.0	0.23863636363636365	0.6428571428571429	0.0	0.0	0.2707182320441989	0.7292817679558011	0.0
12145809	chr16	33942367	C/C	0.0	0.23863636363636365	0.6428571428571429	0.0	0.0	0.2707182320441989	0.7292817679558011	0.0
12145889	chr2	189953285	A/AAATG	0.0	0.23863636363636365	0.6428571428571429	0.0	0.0	0.2707182320441989	0.7292817679558011	0.0
12146089	chr16	12023724	A/G	0.0	0.23863636363636365	0.6428571428571429	0.0	0.0	0.2707182320441989	0.7292817679558011	0.0
12146200	chr22	29798911	T/G	0.0	0.23863636363636365	0.6428571428571429	0.0	0.0	0.2707182320441989	0.7292817679558011	0.0
12146303	chr10	50167968	C/T	0.0	0.23863636363636365	0.6428571428571429	0.0	0.0	0.2707182320441989	0.7292817679558011	0.0
12146471	chr3	187446493	A/G	0.0	0.23863636363636365	0.6428571428571429	0.0	0.0	0.2707182320441989	0.7292817679558011	0.0
12146536	chr2	95514005	C/C	0.0	0.23863636363636365	0.6428571428571429	0.0	0.0	0.2707182320441989	0.7292817679558011	0.0
12146639	chr2	96616378	T/T	0.0	0.23863636363636365	0.6428571428571429	0.0	0.0	0.2707182320441989	0.7292817679558011	0.0
12146675	chr2	97909862	G/G	0.0	0.23863636363636365	0.6428571428571429	0.0	0.0	0.2707182320441989	0.7292817679558011	0.0
5890617	chr2	3217777	A/C	0.043731778425655975	0.17045454545454544	0.5714285714285714	0.0	0.05566566862058786	0.21696959473706406	0.727364736642348	0.0
6562848	chr2	172821739	G/T	0.055393586005830914	0.1590909090909091	0.5714285714285714	0.0	0.07048309586038277	0.2024281257904056	0.7270887783492117	0.0
4512914	chr10	51820884	A/C	0.002915451895043732	0.23863636363636365	0.6428571428571429	0.0	0.0032964974714365983	0.2698258100767934	0.72687769245177	0.0
7513202	chr7	151826570	T/G	0.002915451895043732	0.23863636363636365	0.6428571428571429	0.0	0.0032964974714365983	0.2698258100767934	0.72687769245177	0.0
12148736	chr16	71715915	G/GA	0.0	0.2159090909090909	0.5714285714285714	0.0	0.0	0.27422680412371137	0.7257731958762886	0.0
12148743	chr16	66429808	A/G	0.0	0.2159090909090909	0.5714285714285714	0.0	0.0	0.27422680412371137	0.7257731958762886	0.0
12148795	chr13	21522357	A/G	0.0	0.2159090909090909	0.5714285714285714	0.0	0.0	0.27422680412371137	0.7257731958762886	0.0
12148829	chr7	64727725	G/T	0.0	0.2159090909090909	0.5714285714285714	0.0	0.0	0.27422680412371137	0.7257731958762886	0.0
12148830	chr7	64727726	C/T	0.0	0.2159090909090909	0.5714285714285714	0.0	0.0	0.27422680412371137	0.7257731958762886	0.0
12148999	chr2	55523309	C/A	0.0	0.2159090909090909	0.5714285714285714	0.0	0.0	0.27422680412371137	0.7257731958762886	0.0
12149042	chr1	13696090	T/C	0.0	0.2159090909090909	0.5714285714285714	0.0	0.0	0.27422680412371137	0.7257731958762886	0.0
12149063	chr1	16914503	C/C	0.0	0.2159090909090909	0.5714285714285714	0.0	0.0	0.27422680412371137	0.7257731958762886	0.0
12149085	chr1	16912514	T/T	0.0	0.2159090909090909	0.5714285714285714	0.0	0.0	0.27422680412371137	0.7257731958762886	0.0
12149086	chr1	16912515	A/A	0.0	0.2159090909090909	0.5714285714285714	0.0	0.0	0.27422680412371137	0.7257731958762886	0.0
12149144	chr7	56558735	T/T	0.0	0.2159090909090909	0.5714285714285714	0.0	0.0	0.27422680412371137	0.7257731958762886	0.0
12149197	chr4	99496182	G/GGCCAGAGCCAGA	0.0	0.2159090909090909	0.5714285714285714	0.0	0.0	0.27422680412371137	0.7257731958762886	0.0
12149270	chr14	75485406	G/A	0.0	0.2159090909090909	0.5714285714285714	0.0	0.0	0.27422680412371137	0.7257731958762886	0.0
12149343	chr17	20454250	G/G	0.0	0.2159090909090909	0.5714285714285714	0.0	0.0	0.27422680412371137	0.7257731958762886	0.0
12149481	chr21	9912274	C/C	0.0	0.2159090909090909	0.5714285714285714	0.0	0.0	0.27422680412371137	0.7257731958762886	0.0
12149520	chr1	146748072	A/G	0.0	0.2159090909090909	0.5714285714285714	0.0	0.0	0.27422680412371137	0.7257731958762886	0.0
12149552	chr9	12704	T/T	0.0	0.2159090909090909	0.5714285714285714	0.0	0.0	0.27422680412371137	0.7257731958762886	0.0
12149564	chr6	31133620	T/TAG	0.0	0.2159090909090909	0.5714285714285714	0.0	0.0	0.27422680412371137	0.7257731958762886	0.0
12149658	chr6	74125057	T/C	0.0	0.2159090909090909	0.5714285714285714	0.0	0.0	0.27422680412371137	0.7257731958762886	0.0
12149742	chr5	176069862	CT/CT	0.0	0.2159090909090909	0.5714285714285714	0.0	0.0	0.27422680412371137	0.7257731958762886	0.0
12149756	chr12	8980991	C/G	0.0	0.2159090909090909	0.5714285714285714	0.0	0.0	0.27422680412371137	0.7257731958762886	0.0
12149952	chr7	151932773	A/A	0.0	0.2159090909090909	0.5714285714285714	0.0	0.0	0.27422680412371137	0.7257731958762886	0.0
12149978	chr18	19100517	T/C	0.0	0.2159090909090909	0.5714285714285714	0.0	0.0	0.27422680412371137	0.7257731958762886	0.0
12150001	chr2	167089713	A/ATATG	0.0	0.2159090909090909	0.5714285714285714	0.0	0.0	0.27422680412371137	0.7257731958762886	0.0
12150074	chr11	124110316	C/C	0.0	0.2159090909090909	0.5714285714285714	0.0	0.0	0.27422680412371137	0.7257731958762886	0.0
12150190	chr21	34948531	C/CT	0.0	0.2159090909090909	0.5714285714285714	0.0	0.0	0.27422680412371137	0.7257731958762886	0.0
12150246	chr8	142681271	A/G	0.0	0.2159090909090909	0.5714285714285714	0.0	0.0	0.27422680412371137	0.7257731958762886	0.0
12150329	chr11	57051784	T/C	0.0	0.2159090909090909	0.5714285714285714	0.0	0.0	0.27422680412371137	0.7257731958762886	0.0
5116693	chr11	40105589	G/A	0.046647230320699715	0.17045454545454544	0.5714285714285714	0.0	0.0591571782698206	0.2161673879248771	0.7246754338053023	0.0
6486229	chr2	152566433	A/G	0.1661807580174927	0.07954545454545454	0.6428571428571429	0.0	0.1870176354349204	0.08951940643525595	0.7234629581298236	0.0
437078	chr13	113916989	C/G	0.002915451895043732	0.2159090909090909	0.5714285714285714	0.0	0.0036892634050224287	0.2732151092105815	0.723095627384396	0.0
9144115	chr6	135763585	T/C	0.002915451895043732	0.2159090909090909	0.5714285714285714	0.0	0.0036892634050224287	0.2732151092105815	0.723095627384396	0.0
9578762	chr17	65959300	A/G	0.002915451895043732	0.2159090909090909	0.5714285714285714	0.0	0.0036892634050224287	0.2732151092105815	0.723095627384396	0.0
9675204	chr21	14433036	C/C	0.002915451895043732	0.2159090909090909	0.5714285714285714	0.0	0.0036892634050224287	0.2732151092105815	0.723095627384396	0.0
9148012	chr6	137341383	C/T	0.01457725947521866	0.20454545454545456	0.5714285714285714	0.0	0.018439359651328476	0.25873774201659544	0.7228228983320761	0.0
9032436	chr6	105609136	T/C	0.020408163265306117	0.14772727272727273	0.5714285714285714	0.05263157894736842	0.025761521039089103	0.18647828297613364	0.7213225890944949	0.06643760689028243
12143538	chr7	32579127	T/C	0.0	0.25	0.6428571428571429	0.0	0.0	0.28	0.72	0.0
12143643	chr9	67288210	G/G	0.0	0.25	0.6428571428571429	0.0	0.0	0.28	0.72	0.0
12144124	chr1	144890833	C/C	0.0	0.25	0.6428571428571429	0.0	0.0	0.28	0.72	0.0
12144262	chr4	109669319	T/T	0.0	0.25	0.6428571428571429	0.0	0.0	0.28	0.72	0.0
12144544	chr2	97909857	A/A	0.0	0.25	0.6428571428571429	0.0	0.0	0.28	0.72	0.0
12144588	chr1	111420443	C/T	0.0	0.25	0.6428571428571429	0.0	0.0	0.28	0.72	0.0
12144597	chr1	12853805	G/G	0.0	0.25	0.6428571428571429	0.0	0.0	0.28	0.72	0.0
12144615	chr1	35774755	C/T	0.0	0.25	0.6428571428571429	0.0	0.0	0.28	0.72	0.0
12144730	chr6	57455850	TTGAC/TTGAC	0.0	0.25	0.6428571428571429	0.0	0.0	0.28	0.72	0.0
12144866	chr22	24468184	G/GC	0.0	0.25	0.6428571428571429	0.0	0.0	0.28	0.72	0.0
12144952	chr1	158656347	C/C	0.0	0.25	0.6428571428571429	0.0	0.0	0.28	0.72	0.0
7174927	chr7	64166537	G/C	0.011661807580174929	0.23863636363636365	0.6428571428571429	0.0	0.013056864127007678	0.2671835008716941	0.7197596350012984	0.0
14099421	chr7	1528945	A/A	0.0	0.0	0.0	0.6842105263157895	0.0	0.0	0.0	1.0
14099422	chr7	1528946	G/G	0.0	0.0	0.0	0.6842105263157895	0.0	0.0	0.0	1.0
14099423	chr7	1528947	C/C	0.0	0.0	0.0	0.6842105263157895	0.0	0.0	0.0	1.0
14099424	chr11	1213556	A/A	0.0	0.0	0.0	0.6842105263157895	0.0	0.0	0.0	1.0
14099425	chr11	1212877	A/G	0.0	0.0	0.0	0.6842105263157895	0.0	0.0	0.0	1.0
14099426	chr22	26879967	G/G	0.0	0.0	0.0	0.6842105263157895	0.0	0.0	0.0	1.0
14099427	chr17	26708304	T/G	0.0	0.0	0.0	0.6842105263157895	0.0	0.0	0.0	1.0
14099428	chr17	26708302	G/T	0.0	0.0	0.0	0.6842105263157895	0.0	0.0	0.0	1.0
14099429	chr17	26708300	T/C	0.0	0.0	0.0	0.6842105263157895	0.0	0.0	0.0	1.0
14099430	chr11	1092715	A/A	0.0	0.0	0.0	0.6842105263157895	0.0	0.0	0.0	1.0
14099431	chr17	33478187	A/G	0.0	0.0	0.0	0.6842105263157895	0.0	0.0	0.0	1.0
14099432	chr17	33478229	A/T	0.0	0.0	0.0	0.6842105263157895	0.0	0.0	0.0	1.0
14099433	chr17	33478216	C/C	0.0	0.0	0.0	0.631578947368421	0.0	0.0	0.0	1.0
14099434	chr14	106329451	A/A	0.0	0.0	0.0	0.631578947368421	0.0	0.0	0.0	1.0
14099435	chr14	106329452	C/C	0.0	0.0	0.0	0.631578947368421	0.0	0.0	0.0	1.0
14099436	chr14	106329453	C/C	0.0	0.0	0.0	0.631578947368421	0.0	0.0	0.0	1.0
14099437	chr22	21901347	G/T	0.0	0.0	0.0	0.5789473684210527	0.0	0.0	0.0	1.0
14099438	chr3	75679876	G/A	0.0	0.0	0.0	0.5789473684210527	0.0	0.0	0.0	1.0
14099439	chr17	39340843	G/A	0.0	0.0	0.0	0.5789473684210527	0.0	0.0	0.0	1.0
14099440	chr17	39340852	G/A	0.0	0.0	0.0	0.5789473684210527	0.0	0.0	0.0	1.0
14099441	chr11	46473398	C/C	0.0	0.0	0.0	0.5789473684210527	0.0	0.0	0.0	1.0
14099442	chr5	1065318	C/G	0.0	0.0	0.0	0.5789473684210527	0.0	0.0	0.0	1.0
14099443	chr20	61389565	G/A	0.0	0.0	0.0	0.5263157894736842	0.0	0.0	0.0	1.0
14099444	chr1	16862461	T/A	0.0	0.0	0.0	0.5263157894736842	0.0	0.0	0.0	1.0
14099445	chr20	61389569	C/G	0.0	0.0	0.0	0.5263157894736842	0.0	0.0	0.0	1.0
14099446	chr1	16909129	T/C	0.0	0.0	0.0	0.5263157894736842	0.0	0.0	0.0	1.0
14099447	chr5	69515779	G/T	0.0	0.0	0.0	0.5263157894736842	0.0	0.0	0.0	1.0
14099448	chr20	26188824	T/C	0.0	0.0	0.0	0.5263157894736842	0.0	0.0	0.0	1.0
14099449	chr11	18267471	A/G	0.0	0.0	0.0	0.5263157894736842	0.0	0.0	0.0	1.0
14099450	chr7	138356732	C/G	0.0	0.0	0.0	0.5263157894736842	0.0	0.0	0.0	1.0
13560898	chr11	1213174	G/G	0.0	0.011363636363636364	0.0	0.6842105263157895	0.0	0.016337059329320718	0.0	0.9836629406706792
13561335	chr11	1093020	T/C	0.0	0.011363636363636364	0.0	0.6842105263157895	0.0	0.016337059329320718	0.0	0.9836629406706792
13561346	chr11	1093057	A/G	0.0	0.011363636363636364	0.0	0.6842105263157895	0.0	0.016337059329320718	0.0	0.9836629406706792
12920158	chr1	1599888	A/G	0.0	0.011363636363636364	0.0	0.631578947368421	0.0	0.017674418604651163	0.0	0.9823255813953488
12385128	chr7	142460261	T/A	0.0	0.022727272727272728	0.0	0.6842105263157895	0.0	0.032148900169204735	0.0	0.9678510998307952
12441790	chr11	1213177	T/T	0.0	0.022727272727272728	0.0	0.6842105263157895	0.0	0.032148900169204735	0.0	0.9678510998307952
12269410	chr17	71346353	A/C	0.0	0.03409090909090909	0.0	0.5789473684210527	0.0	0.05560975609756097	0.0	0.9443902439024392
12270027	chr17	72889685	A/A	0.0	0.03409090909090909	0.0	0.5789473684210527	0.0	0.05560975609756097	0.0	0.9443902439024392
12302606	chr7	100550786	T/C	0.0	0.03409090909090909	0.0	0.5263157894736842	0.0	0.0608324439701174	0.0	0.9391675560298828
3328167	chr19	39435933	C/G	0.037900874635568516	0.0	0.0	0.5263157894736842	0.06717432689692683	0.0	0.0	0.9328256731030732
12241676	chr1	21751214	G/A	0.0	0.045454545454545456	0.0	0.5263157894736842	0.0	0.07949790794979081	0.0	0.9205020920502092
12223400	chr7	142139348	C/T	0.0	0.05681818181818181	0.0	0.631578947368421	0.0	0.08253692441355344	0.0	0.9174630755864468
12230227	chr1	21751142	A/G	0.0	0.05681818181818181	0.0	0.631578947368421	0.0	0.08253692441355344	0.0	0.9174630755864468
12217099	chr10	51623147	C/T	0.0	0.05681818181818181	0.0	0.5789473684210527	0.0	0.08936970837253058	0.0	0.9106302916274696
12204220	chr7	142139271	T/C	0.0	0.06818181818181818	0.0	0.6842105263157895	0.0	0.09062003179650237	0.0	0.9093799682034976
14049826	chr11	1092760	C/C	0.0	0.0	0.07142857142857142	0.6842105263157895	0.0	0.0	0.0945273631840796	0.9054726368159204
12202689	chr2	98128313	G/A	0.0	0.06818181818181818	0.0	0.631578947368421	0.0	0.09743589743589744	0.0	0.9025641025641028
12204226	chr7	142139272	G/A	0.0	0.06818181818181818	0.0	0.631578947368421	0.0	0.09743589743589744	0.0	0.9025641025641028
9477379	chr17	39340826	T/C	0.058309037900874626	0.011363636363636364	0.0	0.5789473684210527	0.08989706463502167	0.017519712028302523	0.0	0.8925832233366758
1478900	chr1	146244623	G/C	0.06705539358600582	0.011363636363636364	0.0	0.5789473684210527	0.1020061167595498	0.017286609707769556	0.0	0.8807072735326806
9477375	chr17	39340812	T/C	0.058309037900874626	0.022727272727272728	0.0	0.5789473684210527	0.08834921188487126	0.034436113268762315	0.0	0.8772146748463665
12196992	chr10	51623190	T/C	0.0	0.07954545454545454	0.0	0.5263157894736842	0.0	0.13129318854886474	0.0	0.8687068114511352
13916597	chr11	63676896	A/C	0.0	0.011363636363636364	0.07142857142857142	0.5263157894736842	0.0	0.01865619301444803	0.11726749894795906	0.8640763080375929
12246375	chr6	31795949	T/C	0.0	0.045454545454545456	0.07142857142857142	0.6842105263157895	0.0	0.05674061433447099	0.08916382252559726	0.8540955631399317
12179873	chr10	51631588	A/G	0.0	0.10227272727272728	0.0	0.5789473684210527	0.0	0.15013169446883232	0.0	0.8498683055311677
12178060	chr10	51631812	A/G	0.0	0.11363636363636365	0.0	0.631578947368421	0.0	0.15248796147672553	0.0	0.8475120385232745
12313948	chr16	84494020	G/T	0.0	0.03409090909090909	0.07142857142857142	0.5789473684210527	0.0	0.04980651604044438	0.10435650979902633	0.8458369741605292
12215084	chr1	142729889	T/C	0.0	0.06818181818181818	0.07142857142857142	0.631578947368421	0.0	0.08841125637048526	0.09262131619765122	0.8189674274318635
12170847	chr16	5075246	C/G	0.0	0.125	0.0	0.5263157894736842	0.0	0.19191919191919196	0.0	0.8080808080808081
12226754	chr2	98128421	T/C	0.0	0.05681818181818181	0.07142857142857142	0.5263157894736842	0.0	0.08680328938780837	0.10912413523038768	0.8040725753818039
2478426	chr12	133049697	C/G	0.0641399416909621	0.06818181818181818	0.0	0.5263157894736842	0.09738275893107703	0.1035194823761139	0.0	0.7990977586928091
12178921	chr9	69082977	T/A	0.0	0.10227272727272728	0.07142857142857142	0.631578947368421	0.0	0.12700265251989393	0.08870026525198939	0.7842970822281167
12243421	chr1	248801556	C/T	0.0	0.045454545454545456	0.14285714285714285	0.6842105263157895	0.0	0.05209557383470427	0.16372894633764198	0.7841754798276538
12152829	chr11	56507812	A/G	0.0	0.19318181818181815	0.0	0.6842105263157895	0.0	0.22017723244717108	0.0	0.7798227675528289
12154257	chr17	72889676	C/C	0.0	0.19318181818181815	0.0	0.6842105263157895	0.0	0.22017723244717108	0.0	0.7798227675528289
12201024	chr14	19585652	T/C	0.0	0.07954545454545454	0.07142857142857142	0.5263157894736842	0.0	0.11744670114797527	0.1054623438879778	0.7770909549640469
9339487	chr17	4837210	A/G	0.09620991253644316	0.05681818181818181	0.0	0.5263157894736842	0.14162181308569538	0.08363684898139379	0.0	0.7747413379329109
621134	chr9	33796912	A/G	0.01457725947521866	0.17045454545454544	0.0	0.631578947368421	0.017850927671713753	0.208734142888562	0.0	0.7734149294397242
12152797	chr6	167411301	A/A	0.0	0.19318181818181815	0.0	0.631578947368421	0.0	0.2342277012327774	0.0	0.7657722987672226
12151931	chr6	167411300	C/C	0.0	0.20454545454545456	0.0	0.631578947368421	0.0	0.2446351931330472	0.0	0.7553648068669527
12151940	chr6	167411298	C/C	0.0	0.20454545454545456	0.0	0.631578947368421	0.0	0.2446351931330472	0.0	0.7553648068669527
12243418	chr1	248801550	C/T	0.0	0.045454545454545456	0.14285714285714285	0.5789473684210527	0.0	0.059242761692650324	0.1861915367483296	0.75456570155902
9285066	chr6	167622560	C/G	0.002915451895043732	0.10227272727272728	0.07142857142857142	0.5263157894736842	0.004147555745183304	0.14549437028841886	0.10161511575699092	0.7487429582094071
1917638	chr1	248247586	T/G	0.1749271137026239	0.022727272727272728	0.0	0.5789473684210527	0.2252468689517668	0.029265028806990917	0.0	0.7454881022412423
12385384	chr7	143530735	C/T	0.0	0.022727272727272728	0.21428571428571427	0.6842105263157895	0.0	0.02467074754219996	0.2326099053978853	0.7427193470599147
12175219	chr20	1298794	G/A	0.0	0.11363636363636365	0.07142857142857142	0.5263157894736842	0.0	0.15974057170309874	0.10040835935623348	0.7398510689406678
1917645	chr1	248247590	G/A	0.18658892128279886	0.022727272727272728	0.0	0.5789473684210527	0.2367087991576451	0.02883207319285237	0.0	0.7344591276495025
12243378	chr1	248801610	G/A	0.0	0.045454545454545456	0.21428571428571427	0.6842105263157895	0.0	0.04815351194786387	0.22700941346850104	0.7248370745836351
12243379	chr1	248801611	C/T	0.0	0.045454545454545456	0.21428571428571427	0.6842105263157895	0.0	0.04815351194786387	0.22700941346850104	0.7248370745836351
12243396	chr1	248801566	T/G	0.0	0.045454545454545456	0.21428571428571427	0.6842105263157895	0.0	0.04815351194786387	0.22700941346850104	0.7248370745836351
11714969	chr16	337421	A/C	0.008746355685131196	0.06818181818181818	0.14285714285714285	0.5789473684210527	0.0109502914401729	0.08536249918134782	0.17885476018949067	0.7248324491889886
12147399	chr6	167411287	G/G	0.0	0.2272727272727273	0.0	0.5789473684210527	0.0	0.28189910979228483	0.0	0.7181008902077152
1917649	chr1	248247592	G/C	0.20699708454810492	0.022727272727272728	0.0	0.5789473684210527	0.25597171011492764	0.028104448325678683	0.0	0.7159238415593937
11698577	chr5	178419288	C/T	0.03206997084548105	0.11363636363636365	0.14285714285714285	0.6842105263157895	0.0329675451081053	0.11681681789338964	0.14685542820883268	0.7033602087896724
8697033	chr6	31783755	T/C	0.08746355685131195	0.022727272727272728	0.14285714285714285	0.5789473684210527	0.10512505606250497	0.027316586537453943	0.1717042582354248	0.6958540991646163
12161793	chr1	16895634	T/G	0.0	0.1590909090909091	0.07142857142857142	0.5263157894736842	0.0	0.2102054639873561	0.09437796342289456	0.6954165725897494
2478418	chr12	133049411	T/G	0.06997084548104958	0.11363636363636365	0.07142857142857142	0.5789473684210527	0.08389959145783067	0.13625738574827612	0.08564749961320213	0.694195523180691
12211669	chr1	248801592	C/T	0.0	0.06818181818181818	0.21428571428571427	0.631578947368421	0.0	0.07459338194054964	0.23443634324172746	0.690970274817723
1382924	chr1	99127205	A/G	0.020408163265306117	0.14772727272727273	0.07142857142857142	0.5263157894736842	0.0266466922721405	0.19288571565174434	0.09326342295249176	0.6872041691236235
12183494	chr11	1213566	C/C	0.0	0.10227272727272728	0.21428571428571427	0.6842105263157895	0.0	0.10219414325962606	0.21412106206778792	0.683684794672586
12172080	chr1	224493002	T/C	0.0	0.125	0.14285714285714285	0.5789473684210527	0.0	0.14761376248612654	0.16870144284128746	0.683684794672586
8139190	chr14	106234314	T/C	0.005830903790087464	0.17045454545454544	0.07142857142857142	0.5263157894736842	0.0075331772932374875	0.22021702939606172	0.0922814218421592	0.6799683714685415
12175460	chr17	21204318	G/G	0.0	0.11363636363636365	0.21428571428571427	0.6842105263157895	0.0	0.1122741853790309	0.21171703528617256	0.6760087793347966
9484674	chr17	40822308	C/A	0.046647230320699715	0.09090909090909093	0.14285714285714285	0.5789473684210527	0.054281308335362384	0.10578686794903013	0.1662365067770473	0.6736953169385602
12148162	chr3	195512004	T/G	0.0	0.2272727272727273	0.14285714285714285	0.6842105263157895	0.0	0.21555915721231764	0.13549432739059966	0.6489465153970826
12146430	chr3	195512042	T/C	0.0	0.23863636363636365	0.14285714285714285	0.6842105263157895	0.0	0.22392367513829875	0.13404954702156655	0.6420267778401347
9620566	chr17	74468552	A/G	0.008746355685131196	0.13636363636363635	0.21428571428571427	0.631578947368421	0.008826013513513514	0.13760557432432433	0.2162373310810811	0.637331081081081
6884720	chr7	2748487	G/G	0.06997084548104958	0.10227272727272728	0.14285714285714285	0.5263157894736842	0.08315839427705789	0.12154827799871105	0.16978172164899316	0.6255116060752379
12182957	chr22	18860832	G/C	0.0	0.10227272727272728	0.21428571428571427	0.5263157894736842	0.0	0.12133806386213887	0.2542321338063862	0.6244298023314748
12140967	chr2	90414152	A/G	0.0	0.2727272727272727	0.14285714285714285	0.6842105263157895	0.0	0.24798011187072716	0.129894344313238	0.6221255438160348
12208659	chr4	109578572	G/A	0.0	0.06818181818181818	0.2857142857142857	0.5789473684210527	0.0	0.07309030958050924	0.30628320205165777	0.620626488367833
3370208	chr19	47813165	A/A	0.0728862973760933	0.26136363636363635	0.0	0.5263157894736842	0.0846957941851677	0.3037114183303582	0.0	0.6115927874844741
12172261	chr1	3390238	T/A	0.0	0.125	0.21428571428571427	0.5263157894736842	0.0	0.1444082519001086	0.247557003257329	0.6080347448425624
12161261	chr3	195510217	A/G	0.0	0.1590909090909091	0.21428571428571427	0.5789473684210527	0.0	0.1670554458998744	0.22501345774268794	0.6079310963574377
5242446	chr11	71149137	G/A	0.040816326530612235	0.1590909090909091	0.14285714285714285	0.5263157894736842	0.04696497289401983	0.18305665571191826	0.16437740512906945	0.6056009662649926
3122476	chr8	145152452	A/G	0.08746355685131195	0.045454545454545456	0.21428571428571427	0.5263157894736842	0.10012775471095496	0.05203609070584478	0.24531299904183965	0.6025231555413606
11557732	chr5	145508471	C/C	0.08746355685131195	0.19318181818181815	0.07142857142857142	0.5263157894736842	0.09957260800431958	0.21992722623984373	0.08131762987019432	0.5991825358856424
12140194	chr5	145539996	G/G	0.0	0.2840909090909091	0.07142857142857142	0.5263157894736842	0.0	0.3221587055517877	0.08099990311016374	0.5968413913380486
6688529	chr2	207569715	C/C	0.09037900874635567	0.17045454545454544	0.14285714285714285	0.5789473684210527	0.09197588809292698	0.17346625521924833	0.14538124246946527	0.5891766142183593
12160804	chr9	129265715	C/G	0.0	0.1590909090909091	0.21428571428571427	0.5263157894736842	0.0	0.1768281101614435	0.23817663817663814	0.5849952516619183
12141678	chr9	33798017	A/G	0.0	0.2727272727272727	0.21428571428571427	0.6842105263157895	0.0	0.2328567259994164	0.1829588561423986	0.584184417858185
7999320	chr14	77333963	T/T	0.22448979591836732	0.045454545454545456	0.14285714285714285	0.5789473684210527	0.22635750504602964	0.04583271796386551	0.14404568502929158	0.5837640919608134
12149840	chr12	9571670	T/C	0.0	0.2159090909090909	0.21428571428571427	0.5789473684210527	0.0	0.2139530945728558	0.21234442468884931	0.5737024807382948
12142835	chr1	146215232	A/C	0.0	0.26136363636363635	0.21428571428571427	0.631578947368421	0.0	0.2360521645188672	0.19353345165522032	0.5704143838259125
12142836	chr1	146215223	G/C	0.0	0.26136363636363635	0.21428571428571427	0.631578947368421	0.0	0.2360521645188672	0.19353345165522032	0.5704143838259125
9495064	chr17	43474440	G/G	0.08746355685131195	0.23863636363636365	0.07142857142857142	0.5263157894736842	0.09467348406348558	0.25830799458685105	0.07731667865184656	0.5697018426978168
950560	chr9	139008803	G/G	0.2361516034985423	0.09090909090909093	0.07142857142857142	0.5263157894736842	0.2553528466811973	0.09830081527682458	0.07723635486036216	0.5691099831816159
5620232	chr18	21883552	A/A	0.05247813411078717	0.20454545454545456	0.14285714285714285	0.5263157894736842	0.056659826420919865	0.22084455070881265	0.1542406385902818	0.5682549842799857
5620264	chr18	21891975	G/G	0.05247813411078717	0.20454545454545456	0.14285714285714285	0.5263157894736842	0.056659826420919865	0.22084455070881265	0.1542406385902818	0.5682549842799857
1480862	chr1	146724093	A/G	0.04956268221574344	0.13636363636363635	0.21428571428571427	0.5263157894736842	0.05349292381812707	0.14717705510388435	0.23127822944896115	0.5680517916290274
12169986	chr15	89173657	A/T	0.0	0.125	0.35714285714285715	0.631578947368421	0.0	0.11223628691983123	0.3206751054852321	0.5670886075949366
12152441	chr20	26188942	A/G	0.0	0.19318181818181815	0.21428571428571427	0.5263157894736842	0.0	0.2068807759172843	0.22948119681581114	0.5636380272669046
12146445	chr1	17012702	A/A	0.0	0.23863636363636365	0.21428571428571427	0.5789473684210527	0.0	0.23126604289144656	0.20766746708619688	0.5610664900223565
1694950	chr1	200182654	T/C	0.09912536443148688	0.18181818181818185	0.21428571428571427	0.631578947368421	0.08797004116245243	0.16135681346909722	0.19017053016000746	0.5605026152084429
11557736	chr5	145508636	C/C	0.08746355685131195	0.2954545454545455	0.07142857142857142	0.5789473684210527	0.08464537032349516	0.2859346259639886	0.06912705243085437	0.5602929512816619
11557740	chr5	145508637	C/C	0.08746355685131195	0.2954545454545455	0.07142857142857142	0.5789473684210527	0.08464537032349516	0.2859346259639886	0.06912705243085437	0.5602929512816619
8185420	chr15	28362459	G/A	0.011661807580174929	0.1590909090909091	0.2857142857142857	0.5789473684210527	0.011262937727136471	0.15364950842531064	0.2759419743148436	0.5591455795327094
1913673	chr1	247654993	C/C	0.09037900874635567	0.18181818181818185	0.14285714285714285	0.5263157894736842	0.09600794262343666	0.1931420781222216	0.1517544899531741	0.5590954893011676
1913680	chr1	247655275	C/C	0.09329446064139943	0.18181818181818185	0.14285714285714285	0.5263157894736842	0.09879898955578864	0.1925457580547472	0.15128595275730136	0.5573692996321629
12150915	chr20	26188936	T/C	0.0	0.20454545454545456	0.21428571428571427	0.5263157894736842	0.0	0.21641656120050626	0.2267221117338637	0.5568613270656301
12151135	chr22	23248758	G/A	0.0	0.20454545454545456	0.21428571428571427	0.5263157894736842	0.0	0.21641656120050626	0.2267221117338637	0.5568613270656301
12132954	chr21	11098674	T/C	0.0	0.3522727272727273	0.07142857142857142	0.5263157894736842	0.0	0.3708067272236713	0.07518661750157388	0.5540066552747549
5215211	chr11	65480090	T/T	0.1282798833819242	0.125	0.21428571428571427	0.5789473684210527	0.12257839848976375	0.11944429171019592	0.20476164293176444	0.5532156668682758
1079719	chr1	21755539	C/A	0.13119533527696792	0.125	0.21428571428571427	0.5789473684210527	0.12501599254290569	0.11911245956171293	0.2041927878200793	0.5516787600753019
12149249	chr20	26188930	A/G	0.0	0.2159090909090909	0.21428571428571427	0.5263157894736842	0.0	0.22572577043322914	0.22402858418937027	0.5502456453774006
12149253	chr20	26188934	C/A	0.0	0.2159090909090909	0.21428571428571427	0.5263157894736842	0.0	0.22572577043322914	0.22402858418937027	0.5502456453774006
9513798	chr17	48068720	T/A	0.01457725947521866	0.26136363636363635	0.2857142857142857	0.6842105263157895	0.011700506228840066	0.2097847582711802	0.2293299220852653	0.5491848134147144
12150886	chr1	13036447	C/G	0.0	0.20454545454545456	0.35714285714285715	0.6842105263157895	0.0	0.1641750102866548	0.2866547798655877	0.5491702098477576
12150926	chr1	13036587	C/T	0.0	0.20454545454545456	0.35714285714285715	0.6842105263157895	0.0	0.1641750102866548	0.2866547798655877	0.5491702098477576
12164531	chr1	1670958	C/G	0.0	0.14772727272727273	0.2857142857142857	0.5263157894736842	0.0	0.15392148134959496	0.2976942935992166	0.5483842250511884
9575187	chr17	64875035	C/T	0.29737609329446063	0.13636363636363635	0.0	0.5263157894736842	0.3097488503200215	0.14203724018685476	0.0	0.5482139094931237
9575229	chr17	64881075	A/G	0.29737609329446063	0.13636363636363635	0.0	0.5263157894736842	0.3097488503200215	0.14203724018685476	0.0	0.5482139094931237
2318937	chr12	98921574	T/T	0.08163265306122447	0.2159090909090909	0.14285714285714285	0.5263157894736842	0.08444337824017373	0.22334313960682314	0.14777591192030404	0.544437570232699
3699193	chr3	56666957	G/G	0.2419825072886297	0.05681818181818181	0.14285714285714285	0.5263157894736842	0.24998874135561286	0.058698068376899774	0.14758371477620516	0.5437294754912821
11557609	chr5	145483844	T/T	0.08746355685131195	0.2840909090909091	0.07142857142857142	0.5263157894736842	0.09023384164824272	0.2930890879294248	0.07369097067939823	0.5429860997429343
11557660	chr5	145499996	T/T	0.08746355685131195	0.2840909090909091	0.07142857142857142	0.5263157894736842	0.09023384164824272	0.2930890879294248	0.07369097067939823	0.5429860997429343
11557753	chr5	145509573	A/A	0.08746355685131195	0.2840909090909091	0.07142857142857142	0.5263157894736842	0.09023384164824272	0.2930890879294248	0.07369097067939823	0.5429860997429343
11557886	chr5	145519821	A/A	0.08746355685131195	0.2840909090909091	0.07142857142857142	0.5263157894736842	0.09023384164824272	0.2930890879294248	0.07369097067939823	0.5429860997429343
11557926	chr5	145523105	A/A	0.08746355685131195	0.2840909090909091	0.07142857142857142	0.5263157894736842	0.09023384164824272	0.2930890879294248	0.07369097067939823	0.5429860997429343
11557992	chr5	145533418	A/A	0.08746355685131195	0.2840909090909091	0.07142857142857142	0.5263157894736842	0.09023384164824272	0.2930890879294248	0.07369097067939823	0.5429860997429343
11558044	chr5	145538924	A/A	0.08746355685131195	0.2840909090909091	0.07142857142857142	0.5263157894736842	0.09023384164824272	0.2930890879294248	0.07369097067939823	0.5429860997429343
11558079	chr5	145543972	A/A	0.08746355685131195	0.2840909090909091	0.07142857142857142	0.5263157894736842	0.09023384164824272	0.2930890879294248	0.07369097067939823	0.5429860997429343
12135860	chr7	134890855	T/G	0.0	0.3181818181818182	0.21428571428571427	0.631578947368421	0.0	0.27334116265413977	0.18408690546095124	0.5425719318849089
1817298	chr1	228538829	T/T	0.2361516034985423	0.13636363636363635	0.07142857142857142	0.5263157894736842	0.2433901229243045	0.14054345481992667	0.07361800014377112	0.5424484221119977
7585220	chr22	21576361	T/C	0.09329446064139943	0.11363636363636365	0.2857142857142857	0.5789473684210527	0.08706151127484321	0.10604438340650292	0.2666258782792073	0.5402682270394464
12132382	chr19	38379446	T/T	0.0	0.3522727272727273	0.14285714285714285	0.5789473684210527	0.0	0.3279770901280726	0.13300453424548564	0.5390183756264418
713041	chr9	86591857	C/C	0.055393586005830914	0.18181818181818185	0.21428571428571427	0.5263157894736842	0.05665047470273124	0.18594366337834276	0.21914788898161824	0.5382579729373078
713053	chr9	86593077	T/T	0.055393586005830914	0.18181818181818185	0.21428571428571427	0.5263157894736842	0.05665047470273124	0.18594366337834276	0.21914788898161824	0.5382579729373078
120055	chr13	41706800	A/G	0.002915451895043732	0.18181818181818185	0.35714285714285715	0.631578947368421	0.0024845015840183546	0.1549425533305992	0.30435144404224845	0.5382215010431339
11557605	chr5	145483713	T/T	0.08746355685131195	0.2954545454545455	0.07142857142857142	0.5263157894736842	0.08918823767882987	0.3012805695529565	0.0728370607710444	0.5366941319971693
12137208	chr7	102739043	C/T	0.0	0.3068181818181818	0.2857142857142857	0.6842105263157895	0.0	0.2403131901224653	0.22378371143679315	0.5359030984407415
12148919	chr2	241075809	T/T	0.0	0.2159090909090909	0.2857142857142857	0.5789473684210527	0.0	0.19981023167549616	0.26441053214200994	0.5357792361824939
12158244	chr8	12042880	T/C	0.0	0.17045454545454544	0.2857142857142857	0.5263157894736842	0.0	0.17349334724758675	0.2908078963388121	0.5356987564136012
7612426	chr22	26273889	T/T	0.07871720116618076	0.3068181818181818	0.07142857142857142	0.5263157894736842	0.08005575387430906	0.3120354952146365	0.0726431840711323	0.5352655668399222
439391	chr13	114288085	G/G	0.12536443148688048	0.19318181818181815	0.14285714285714285	0.5263157894736842	0.12692315161187248	0.19558374657738595	0.1446333588135291	0.5328597429972125
12133647	chr14	19585517	T/C	0.0	0.3409090909090909	0.21428571428571427	0.631578947368421	0.0	0.2872570194384449	0.180561555075594	0.5321814254859611
3546186	chr3	18055231	C/C	0.11953352769679303	0.2727272727272727	0.07142857142857142	0.5263157894736842	0.12074030759259127	0.27548065745626704	0.07214969600045089	0.5316293389506908
12144723	chr20	26188923	A/C	0.0	0.25	0.21428571428571427	0.5263157894736842	0.0	0.2523719165085389	0.2163187855787476	0.5313092979127134
735852	chr9	91978539	T/T	0.08454810495626823	0.17045454545454544	0.21428571428571427	0.5263157894736842	0.08492140636630326	0.17120714567187706	0.21523184027321687	0.5286396076886029
12156708	chr21	15347853	T/C	0.0	0.18181818181818185	0.42857142857142855	0.6842105263157895	0.0	0.14044350580781415	0.3310454065469905	0.5285110876451954
2649300	chr8	21924297	C/T	0.026239067055393587	0.13636363636363635	0.35714285714285715	0.5789473684210527	0.023882075112363836	0.12411442065970897	0.3250615779182855	0.5269419263096418
12150186	chr19	50093454	A/T	0.0	0.2159090909090909	0.35714285714285715	0.631578947368421	0.0	0.17923256968579332	0.2964749272998085	0.5242925030143982
9477395	chr17	39341294	T/A	0.058309037900874626	0.11363636363636365	0.35714285714285715	0.5789473684210527	0.05262379338236914	0.1025565973304126	0.322320734467011	0.5224988748202073
7707837	chr22	45244930	T/T	0.0641399416909621	0.20454545454545456	0.21428571428571427	0.5263157894736842	0.06354976141197123	0.2026633403706148	0.2123139756263584	0.5214729225910556
1430608	chr1	110279914	T/T	0.08163265306122447	0.17045454545454544	0.2857142857142857	0.5789473684210527	0.07309848840894932	0.15263462778573222	0.2558447094313226	0.5184221743739958
10842864	chr20	31518298	G/G	0.07580174927113703	0.2727272727272727	0.14285714285714285	0.5263157894736842	0.0744832501781896	0.2679834420746752	0.1403722791819727	0.5171610285651626
2716916	chr8	38853983	A/A	0.19825072886297376	0.2727272727272727	0.07142857142857142	0.5789473684210527	0.1767958550254085	0.24321247970741355	0.06369850659003687	0.5162931586771411
11650271	chr5	168195356	A/A	0.06705539358600582	0.2840909090909091	0.14285714285714285	0.5263157894736842	0.06572001319322088	0.27843335629044913	0.14001220202034012	0.5158344284959899
12134944	chr14	19585511	C/G	0.0	0.3295454545454545	0.21428571428571427	0.5789473684210527	0.0	0.293508865383152	0.1908530553230348	0.5156380792938133
11730333	chr16	1990994	C/C	0.06997084548104958	0.23863636363636365	0.2857142857142857	0.631578947368421	0.05707710273394885	0.1946621074775727	0.23306483616362444	0.515195953624854
9315523	chr17	915368	A/G	0.11661807580174928	0.17045454545454544	0.35714285714285715	0.6842105263157895	0.08778665532580689	0.1283131652418399	0.26884663193528363	0.5150535474970697
8185666	chr15	28467246	T/C	0.09620991253644316	0.11363636363636365	0.2857142857142857	0.5263157894736842	0.09415024861699332	0.11120363386924488	0.2795977080141014	0.5150484094996605
12131982	chr2	98128364	T/C	0.0	0.3636363636363637	0.2857142857142857	0.6842105263157895	0.0	0.27268067657611483	0.21424910302409025	0.513070220399795
8138939	chr14	106207843	T/C	0.061224489795918366	0.3295454545454545	0.21428571428571427	0.631578947368421	0.0495089572126536	0.26648571287568473	0.17328135024428762	0.5107239796673739
4724259	chr10	99371344	A/A	0.055393586005830914	0.3068181818181818	0.14285714285714285	0.5263157894736842	0.05370797724410181	0.2974818045799204	0.13851004657689414	0.5103001715990837
8397868	chr15	79223681	A/A	0.08454810495626823	0.3295454545454545	0.14285714285714285	0.5789473684210527	0.07443282732069145	0.2901188610340588	0.125765811679789	0.5096824999654608
12141010	chr1	146215138	A/G	0.0	0.2727272727272727	0.2857142857142857	0.5789473684210527	0.0	0.2397836538461538	0.251201923076923	0.509014423076923
4314934	chr10	5567695	G/A	0.040816326530612235	0.18181818181818185	0.2857142857142857	0.5263157894736842	0.03944884862212155	0.17572668931672328	0.27614194035485085	0.5086825217063042
12154699	chr7	42950640	C/T	0.0	0.18181818181818185	0.42857142857142855	0.631578947368421	0.0	0.14639515685195378	0.3450742982938911	0.5085305448541553
1048750	chr1	16371932	A/C	0.0641399416909621	0.1590909090909091	0.2857142857142857	0.5263157894736842	0.061955339066694974	0.15367228212720518	0.27598287402436844	0.5083895047817314
9243462	chr6	160465421	T/T	0.1924198250728863	0.10227272727272728	0.21428571428571427	0.5263157894736842	0.18586006935730806	0.09878616289704027	0.20698053178427486	0.5083732359613767
542765	chr9	17135434	C/C	0.1836734693877551	0.3068181818181818	0.07142857142857142	0.5789473684210527	0.16099455434422108	0.2689340850977329	0.06260899335608598	0.50746236720196
11738875	chr16	3487556	T/T	0.03206997084548105	0.19318181818181815	0.2857142857142857	0.5263157894736842	0.03091731568038435	0.18623849972347226	0.275445176061606	0.5073990085345373
11738879	chr16	3487576	C/C	0.03206997084548105	0.19318181818181815	0.2857142857142857	0.5263157894736842	0.03091731568038435	0.18623849972347226	0.275445176061606	0.5073990085345373
6671892	chr2	202523347	T/T	0.17201166180758018	0.125	0.21428571428571427	0.5263157894736842	0.16577629073700945	0.12046878754829288	0.2065179215113592	0.5072370002033384
9619307	chr17	74208424	A/A	0.1107871720116618	0.3295454545454545	0.07142857142857142	0.5263157894736842	0.10672346401089812	0.3174576245563408	0.06880854916492116	0.50701036226784
3235166	chr19	17894878	T/T	0.1457725947521866	0.2954545454545455	0.07142857142857142	0.5263157894736842	0.14030470960617342	0.2843721364245124	0.06874930770702496	0.5065738462622892
10609795	chr4	174555472	G/G	0.06705539358600582	0.23863636363636365	0.21428571428571427	0.5263157894736842	0.0640885266938313	0.2280778941579382	0.2048046396520261	0.5030289394962044
12146039	chr12	1974898	T/G	0.0	0.23863636363636365	0.2857142857142857	0.5263157894736842	0.0	0.2271285679434009	0.27193624461250715	0.500935187444092
12129409	chr16	87760337	A/C	0.0	0.3977272727272727	0.2857142857142857	0.6842105263157895	0.0	0.2908102705066533	0.2089086024864122	0.5002811270069345
9857341	chr4	1164552	A/G	0.002915451895043732	0.2727272727272727	0.35714285714285715	0.631578947368421	0.002305863402417295	0.21570304009885424	0.2824682667961187	0.4995228297026098
2649336	chr8	21927211	C/G	0.04956268221574344	0.2272727272727273	0.35714285714285715	0.631578947368421	0.03916273532913011	0.17958313125523567	0.2822020634010846	0.4990520700145496
7984932	chr14	74203690	A/A	0.0641399416909621	0.25	0.21428571428571427	0.5263157894736842	0.06081105655573741	0.2370249136206583	0.20316421167485	0.4989998181487543
1667338	chr1	192779227	A/A	0.08454810495626823	0.1590909090909091	0.2857142857142857	0.5263157894736842	0.08008959040140595	0.15070149416440104	0.2706475813564753	0.4985613340777177
10840771	chr20	31108805	A/A	0.043731778425655975	0.2727272727272727	0.21428571428571427	0.5263157894736842	0.04137111939559896	0.2580053445943717	0.2027184850384349	0.4979050509715945
554920	chr9	19341045	G/G	0.055393586005830914	0.26136363636363635	0.21428571428571427	0.5263157894736842	0.05238864033272262	0.2471853968808904	0.202661319181848	0.49776464360453904
838687	chr9	115760561	T/T	0.08163265306122447	0.3068181818181818	0.14285714285714285	0.5263157894736842	0.07718496462740483	0.29010144375584257	0.13507368809795842	0.4976399035187942
7468654	chr7	142168856	C/G	0.002915451895043732	0.5454545454545454	0.14285714285714285	0.6842105263157895	0.0021196539588847984	0.3965679861259014	0.10386304398535512	0.4974493159298588
7301074	chr7	97944986	A/A	0.21574344023323616	0.10227272727272728	0.21428571428571427	0.5263157894736842	0.2037973161503707	0.0966096921001527	0.2024203072574628	0.4971726844920138
12136312	chr6	57398226	G/G	0.0	0.3181818181818182	0.21428571428571427	0.5263157894736842	0.0	0.3005164622336992	0.2023886378308586	0.4970948999354422
7058113	chr7	36552656	A/A	0.12536443148688048	0.3181818181818182	0.14285714285714285	0.5789473684210527	0.10757656466025464	0.2730352344072636	0.12258724810122038	0.4968009528312615
12154042	chr19	57834897	G/C	0.0	0.19318181818181815	0.5	0.6842105263157895	0.0	0.14025184541901867	0.3630047763786365	0.4967433782023448
12139876	chr12	8759445	T/T	0.0	0.2840909090909091	0.35714285714285715	0.631578947368421	0.0	0.2231993018728604	0.2805934080687387	0.496207290058401
12143923	chr1	146215113	G/A	0.0	0.25	0.2857142857142857	0.5263157894736842	0.0	0.2353982300884956	0.2690265486725664	0.4955752212389381
12143926	chr1	146215111	G/A	0.0	0.25	0.2857142857142857	0.5263157894736842	0.0	0.2353982300884956	0.2690265486725664	0.4955752212389381
1718393	chr1	204966690	G/A	0.026239067055393587	0.26136363636363635	0.35714285714285715	0.631578947368421	0.020558303857960813	0.20477835749425866	0.27982135806668884	0.4948419805810918
12141658	chr9	66513644	C/G	0.0	0.2727272727272727	0.42857142857142855	0.6842105263157895	0.0	0.1968426245683276	0.3093241243216576	0.4938332511100149
4472672	chr10	38306079	T/C	0.11370262390670552	0.2840909090909091	0.14285714285714285	0.5263157894736842	0.1065662582672687	0.2662603917954048	0.13389093987426068	0.4932824100630657
12152370	chr8	102701136	T/C	0.0	0.20454545454545456	0.5	0.6842105263157895	0.0	0.14728682170542634	0.3600344530577089	0.4926787252368648
12152377	chr8	102701137	T/C	0.0	0.20454545454545456	0.5	0.6842105263157895	0.0	0.14728682170542634	0.3600344530577089	0.4926787252368648
3050038	chr8	133117362	A/A	0.09620991253644316	0.375	0.07142857142857142	0.5263157894736842	0.09000376810033914	0.35081014157291274	0.06682097934722148	0.4923651109795266
2136651	chr12	51740388	C/A	0.05247813411078717	0.5113636363636364	0.14285714285714285	0.6842105263157895	0.03772936800550596	0.3676469666445609	0.10270772401498844	0.4919159413349447
12134685	chr11	17548737	T/C	0.0	0.3295454545454545	0.21428571428571427	0.5263157894736842	0.0	0.3079441117764471	0.2002395209580838	0.491816367265469
12148519	chr11	67433421	G/A	0.0	0.2272727272727273	0.42857142857142855	0.631578947368421	0.0	0.17653305017255114	0.3328908946110964	0.4905760552163526
12140404	chr17	21204315	C/C	0.0	0.2840909090909091	0.42857142857142855	0.6842105263157895	0.0	0.20337635329377945	0.3068077558260444	0.4898158908801762
735043	chr9	91661746	G/G	0.11953352769679303	0.3409090909090909	0.14285714285714285	0.5789473684210527	0.10110705678643804	0.2883568775865985	0.12083526298866985	0.4897008026382937
1365609	chr1	94568491	G/G	0.14285714285714285	0.1590909090909091	0.35714285714285715	0.631578947368421	0.11068449622666487	0.12326227988878592	0.27671124056666224	0.4893419833178869
12154476	chr8	21925343	A/G	0.0	0.19318181818181815	0.35714285714285715	0.5263157894736842	0.0	0.17943020395206727	0.3317197047853345	0.4888500912625982
12056837	chr16	83984776	A/C	0.21865889212827988	0.26136363636363635	0.07142857142857142	0.5263157894736842	0.20288143408375736	0.2425047929525397	0.06627460180069407	0.4883391711630089
12143858	chr12	56826061	G/A	0.0	0.25	0.35714285714285715	0.5789473684210527	0.0	0.2107765451664025	0.3011093502377179	0.4881141045958796
1430600	chr1	110279701	T/T	0.08163265306122447	0.2954545454545455	0.2857142857142857	0.631578947368421	0.06306697093714049	0.22825943458499146	0.2207343982799917	0.4879391961978764
8002792	chr14	77928525	A/G	0.21574344023323616	0.25	0.14285714285714285	0.5789473684210527	0.18167135058306685	0.21051781503375647	0.12029589430500368	0.4875149400781729
12132268	chr19	33444556	C/C	0.0	0.3636363636363637	0.35714285714285715	0.6842105263157895	0.0	0.2588178058866456	0.2541960593529555	0.4869861347603989
8601318	chr6	18122506	A/A	0.19533527696793	0.2727272727272727	0.14285714285714285	0.5789473684210527	0.16416563108161972	0.2292081877652465	0.1200614316865577	0.486564749466576
754818	chr9	96209943	C/C	0.12536443148688048	0.2159090909090909	0.21428571428571427	0.5263157894736842	0.11587699915061785	0.19956934552446529	0.19806882412954446	0.4864848311953723
12121454	chr11	126146244	C/T	0.0	0.5795454545454546	0.14285714285714285	0.6842105263157895	0.0	0.4120148211140133	0.10156107635303407	0.4864241025329527
7748586	chr22	50468933	T/T	0.10495626822157436	0.23863636363636365	0.21428571428571427	0.5263157894736842	0.0968057885332617	0.22010482790564526	0.19764515158874266	0.4854442319723503
12134737	chr9	79325558	C/C	0.0	0.3295454545454545	0.2857142857142857	0.5789473684210527	0.0	0.27595335193532233	0.2392501967518065	0.4847964513128712
2140695	chr12	52661075	T/T	0.10787172011661808	0.23863636363636365	0.21428571428571427	0.5263157894736842	0.09922800916829336	0.21951454239533694	0.19711509929377194	0.4841423491425978
1198263	chr1	53574123	C/T	0.005830903790087464	0.2954545454545455	0.42857142857142855	0.6842105263157895	0.004123497771782155	0.2089395064133708	0.3030770862259884	0.4838599095888587
755108	chr9	96292025	T/T	0.13411078717201164	0.2159090909090909	0.21428571428571427	0.5263157894736842	0.12296731881937815	0.1979688776546165	0.19648038985270205	0.4825834136733033
10839872	chr20	30747679	T/T	0.15451895043731778	0.125	0.2857142857142857	0.5263157894736842	0.1415593315644274	0.11451615737405332	0.261751216854979	0.4821732942065402
12132754	chr16	71668634	G/G	0.0	0.3522727272727273	0.21428571428571427	0.5263157894736842	0.0	0.3223360175123134	0.1960753654913611	0.4815886169963255
754852	chr9	96214928	A/A	0.12536443148688048	0.2272727272727273	0.21428571428571427	0.5263157894736842	0.11467251917163238	0.2078893978640058	0.19601000370034832	0.4814280792640134
1244342	chr1	63991140	T/C	0.002915451895043732	0.25	0.42857142857142855	0.631578947368421	0.002220339478220223	0.19039411025738406	0.32638990329837275	0.4809956469660229
4208102	chr3	184075047	G/G	0.043731778425655975	0.23863636363636365	0.2857142857142857	0.5263157894736842	0.0399596579529757	0.21805258805703331	0.2610697652927746	0.4809179886972164
12140429	chr12	9580203	G/C	0.0	0.2840909090909091	0.2857142857142857	0.5263157894736842	0.0	0.25917842388338924	0.2606594434484372	0.4801621326681737
9454532	chr17	33520263	C/C	0.16909620991253646	0.3181818181818182	0.14285714285714285	0.5789473684210527	0.13985497631972124	0.2631597164135194	0.11815334206321278	0.4788319652035466
9334214	chr17	3989669	G/A	0.07871720116618076	0.23863636363636365	0.42857142857142855	0.6842105263157895	0.05504177756752507	0.16686276255003496	0.2996719000898587	0.4784235597925814
3342758	chr19	42260569	A/A	0.08746355685131195	0.2727272727272727	0.21428571428571427	0.5263157894736842	0.07945509266592744	0.2477554253128465	0.19466497703152225	0.4781245049897038
5546710	chr18	2885118	T/T	0.14868804664723032	0.3409090909090909	0.14285714285714285	0.5789473684210527	0.12274050212023595	0.2814170603425196	0.11792714909591295	0.4779152884413315
4440013	chr10	30317949	T/T	0.18658892128279886	0.3181818181818182	0.07142857142857142	0.5263157894736842	0.16923933397439145	0.2885963358469559	0.06478693253707173	0.4773773976415811
12144717	chr4	71705262	A/G	0.0	0.25	0.5	0.6842105263157895	0.0	0.1743119266055046	0.3486238532110092	0.4770642201834863
12132009	chr7	100550766	A/C	0.0	0.3636363636363637	0.21428571428571427	0.5263157894736842	0.0	0.3293098112039616	0.19405756731662024	0.4766326214794181
1749632	chr1	212619339	C/C	0.14868804664723032	0.2159090909090909	0.21428571428571427	0.5263157894736842	0.13453513340390988	0.19535772379529429	0.19388886872916425	0.4762182740716315
7055084	chr7	36007427	T/C	0.040816326530612235	0.2272727272727273	0.42857142857142855	0.631578947368421	0.03072964528579305	0.17110825215952952	0.3226612755008271	0.4755008270538504
12139403	chr14	19585357	A/G	0.0	0.2840909090909091	0.35714285714285715	0.5789473684210527	0.0	0.2328268328548421	0.29269658987465863	0.4744765772704992
754915	chr9	96238578	T/T	0.23906705539358605	0.3181818181818182	0.14285714285714285	0.631578947368421	0.17952223077688564	0.2389317494985047	0.10727547936667556	0.4742705403579341
12147112	chr15	20657855	C/T	0.0	0.2272727272727273	0.35714285714285715	0.5263157894736842	0.0	0.20461538461538464	0.32153846153846155	0.4738461538461538
1816320	chr1	228431235	A/A	0.13994169096209913	0.1590909090909091	0.2857142857142857	0.5263157894736842	0.1259530124452675	0.14318806007627236	0.25715406707575444	0.4737048604027056
12125069	chr1	16972940	A/A	0.0	0.4886363636363637	0.21428571428571427	0.631578947368421	0.0	0.3661566041359882	0.16057366028554965	0.4732697355784621
7685082	chr22	41621714	A/A	0.12536443148688048	0.09090909090909093	0.42857142857142855	0.5789473684210527	0.10243930240510657	0.07428473726205402	0.350199475663969	0.4730764846688704
12127690	chr11	6221169	A/G	0.0	0.4318181818181818	0.21428571428571427	0.5789473684210527	0.0	0.3524898870135305	0.17491979355558654	0.47259031943088303
12160973	chr1	205031449	A/G	0.0	0.1590909090909091	0.42857142857142855	0.5263157894736842	0.0	0.1428133149256021	0.3847215830648872	0.4724651020095106
6197734	chr2	70933636	C/C	0.09912536443148688	0.20454545454545456	0.2857142857142857	0.5263157894736842	0.08884582323982182	0.18333359381104947	0.25608501992654525	0.4717355630225834
7136981	chr7	53103554	G/G	0.2419825072886297	0.20454545454545456	0.14285714285714285	0.5263157894736842	0.21688833320309447	0.18333359381104947	0.12804250996327265	0.4717355630225834
3314361	chr19	36168914	C/C	0.2478134110787172	0.3295454545454545	0.07142857142857142	0.5789473684210527	0.2018460419740918	0.2684174571545844	0.05817915327488527	0.4715573475964386
12131511	chr19	40392482	A/G	0.0	0.3636363636363637	0.2857142857142857	0.5789473684210527	0.0	0.2960489705063996	0.2326099053978853	0.4713411240957151
12131724	chr12	9698389	A/G	0.0	0.3636363636363637	0.2857142857142857	0.5789473684210527	0.0	0.2960489705063996	0.2326099053978853	0.4713411240957151
12136942	chr5	141336264	T/T	0.0	0.3068181818181818	0.2857142857142857	0.5263157894736842	0.0	0.27422680412371137	0.255364642993509	0.4704085528827797
3322716	chr19	38382328	T/T	0.16909620991253646	0.3409090909090909	0.14285714285714285	0.5789473684210527	0.1372746086705415	0.27675464796627586	0.11597337629062987	0.4699973670725528
5487567	chr11	126213341	T/T	0.046647230320699715	0.26136363636363635	0.2857142857142857	0.5263157894736842	0.04164779034123727	0.2333518593764352	0.25509271584007825	0.4699076344422494
8781288	chr6	43276390	A/A	0.3381924198250729	0.11363636363636365	0.14285714285714285	0.5263157894736842	0.30168769151798913	0.10137037440308608	0.1274370421067368	0.4695048919721882
3349571	chr19	43860192	T/G	0.046647230320699715	0.23863636363636365	0.42857142857142855	0.631578947368421	0.03467076895960477	0.17736757728411448	0.3185376898163688	0.4694239639399119
11255456	chr5	60982841	A/A	0.12244897959183673	0.3181818181818182	0.21428571428571427	0.5789473684210527	0.09924026590693256	0.2578743273187717	0.173670465337132	0.4692149414371637
3526389	chr3	13670962	A/G	0.011661807580174929	0.2272727272727273	0.35714285714285715	0.5263157894736842	0.010390126893774623	0.20248940480481226	0.3181976361218478	0.4689228321795652
1449208	chr1	114515717	A/A	0.15743440233236153	0.2840909090909091	0.21428571428571427	0.5789473684210527	0.12750219239714794	0.23007813548096465	0.17354465076278472	0.4688750213591026
12147915	chr14	103995489	C/G	0.0	0.2272727272727273	0.42857142857142855	0.5789473684210527	0.0	0.1840575698865209	0.34707998892886793	0.4688624411846111
12148188	chr11	46898595	G/A	0.0	0.2272727272727273	0.42857142857142855	0.5789473684210527	0.0	0.1840575698865209	0.34707998892886793	0.4688624411846111
12148329	chr2	137999979	C/C	0.0	0.2272727272727273	0.42857142857142855	0.5789473684210527	0.0	0.1840575698865209	0.34707998892886793	0.4688624411846111
3330168	chr19	39688815	T/T	0.08746355685131195	0.2954545454545455	0.21428571428571427	0.5263157894736842	0.07784782426505507	0.2629723093923338	0.19072716944938486	0.4684526968932262
3330172	chr19	39688901	T/T	0.08746355685131195	0.2954545454545455	0.21428571428571427	0.5263157894736842	0.07784782426505507	0.2629723093923338	0.19072716944938486	0.4684526968932262
11795220	chr16	11000848	C/C	0.08454810495626823	0.2159090909090909	0.35714285714285715	0.5789473684210527	0.06837433283273757	0.1746063977550747	0.28882261282794314	0.4681966565842446
2716830	chr8	38840591	T/T	0.20116618075801748	0.3181818181818182	0.14285714285714285	0.5789473684210527	0.1620801465588455	0.2563599683055257	0.11510039393309318	0.4664594912025356
12183922	chr7	144015720	C/G	0.0	0.10227272727272728	0.5	0.5263157894736842	0.0	0.09062003179650238	0.4430312665606783	0.4663487016428192
3380351	chr19	49416456	G/A	0.2332361516034985	0.2272727272727273	0.14285714285714285	0.5263157894736842	0.20646181012181491	0.20118295702210945	0.12645785869961165	0.465897374156464
2140900	chr12	52685096	G/G	0.10787172011661808	0.2840909090909091	0.21428571428571427	0.5263157894736842	0.09524557327630667	0.25083869497675976	0.18920404421104164	0.4647116875358918
7440189	chr7	134895532	T/C	0.19533527696793	0.3181818181818182	0.21428571428571427	0.631578947368421	0.14369420215495124	0.2340636223704464	0.15763468445356593	0.4646074910210364
9618632	chr17	74063523	A/A	0.1661807580174927	0.2159090909090909	0.2857142857142857	0.5789473684210527	0.13329100274542766	0.17317732553667306	0.2291669871763493	0.4643646845415499
4509001	chr10	50534599	A/A	0.18950437317784255	0.20454545454545456	0.21428571428571427	0.5263157894736842	0.1670155120958695	0.1802716384055766	0.1888560021391755	0.4638568473593784
3330189	chr19	39691136	A/A	0.08746355685131195	0.3068181818181818	0.21428571428571427	0.5263157894736842	0.07706833053955513	0.2703522004268258	0.1888174098219101	0.4637620592117089
9419831	chr17	21319989	T/T	0.005830903790087464	0.3068181818181818	0.35714285714285715	0.5789473684210527	0.004669432393070138	0.2457023488194463	0.28600273407554594	0.4636254847119376
3184784	chr19	8465083	G/A	0.002915451895043732	0.23863636363636365	0.42857142857142855	0.5789473684210527	0.0023340969404065407	0.191051139338049	0.34311225023976144	0.46350251348178295
12156650	chr15	35261952	C/T	0.0	0.18181818181818185	0.42857142857142855	0.5263157894736842	0.0	0.1599518941671678	0.37702946482260974	0.4630186410102225
3177257	chr19	7550844	A/A	0.09037900874635567	0.2954545454545455	0.2857142857142857	0.5789473684210527	0.07227457421976312	0.23627003405126376	0.2284809120495737	0.4629744796793994
6428641	chr2	136633771	C/C	0.1282798833819242	0.3409090909090909	0.14285714285714285	0.5263157894736842	0.11268813778440855	0.2994733826966849	0.12549360798718226	0.4623448715317242
7454394	chr7	138417718	A/G	0.18658892128279886	0.2840909090909091	0.14285714285714285	0.5263157894736842	0.16369563454851682	0.2492347418774027	0.1253294702012082	0.4617401533728723
12134609	chr16	83984850	C/G	0.0	0.3295454545454545	0.2857142857142857	0.5263157894736842	0.0	0.28867599730559096	0.2502806676146995	0.4610433350797097
12134639	chr17	78319380	G/C	0.0	0.3295454545454545	0.2857142857142857	0.5263157894736842	0.0	0.28867599730559096	0.2502806676146995	0.4610433350797097
1896956	chr1	244773784	T/C	0.11370262390670552	0.13636363636363635	0.42857142857142855	0.5789473684210527	0.09041346607137904	0.10843293308560494	0.3407892182690441	0.4603643825739719
